# Supplementary material for: Two new Margarinotus Marseul, 1853 from Jiangxi, Guangxi, and Guangdong provinces (China), with an updated key to all Chinese species (Coleoptera, Histeridae, Histerinae, Histerini)
Source: Zookeys. 2026 Feb 6;1268:249–80. doi: 10.3897/zookeys.1268.169537 (PMC12905591; doi:10.3897/zookeys.1268.169537)
Supplement: XML Treatment for Margarinotus (Grammostethus) mazuri [file zookeys.1268.169537-treatment1.xml]

<!DOCTYPE tp:taxon-treatment
  PUBLIC "-//TaxonX//DTD Taxonomic Treatment Publishing DTD v0 20100105//EN" "tax-treatment-NSO.dtd">
<tp:taxon-treatment xmlns:tp="http://www.plazi.org/taxpub"><tp:treatment-meta><kwd-group><label>Taxon classification</label><kwd>
                <named-content content-type="kingdom">Animalia</named-content>
              </kwd><kwd>
                <named-content content-type="order">Coleoptera</named-content>
              </kwd><kwd>
                <named-content content-type="family">Histeridae</named-content>
              </kwd></kwd-group><mixed-citation publication-type="journal"><person-group><name><surname>Zheng</surname><given-names>Jihuan</given-names></name><name><surname>Yang</surname><given-names>Haidong</given-names></name><name><surname>Lackner</surname><given-names>Tomáš</given-names></name></person-group><article-title>Two new <italic><tp:taxon-name><tp:taxon-name-part taxon-name-part-type="genus" reg="Margarinotus">Margarinotus</tp:taxon-name-part></tp:taxon-name></italic> Marseul, 1853 from Jiangxi, Guangxi, and Guangdong provinces (China), with an updated key to all Chinese species (<tp:taxon-name><tp:taxon-name-part taxon-name-part-type="order" reg="Coleoptera">Coleoptera</tp:taxon-name-part></tp:taxon-name>, <tp:taxon-name><tp:taxon-name-part taxon-name-part-type="family" reg="Histeridae">Histeridae</tp:taxon-name-part></tp:taxon-name>, <tp:taxon-name><tp:taxon-name-part taxon-name-part-type="subfamily" reg="Histerinae">Histerinae</tp:taxon-name-part></tp:taxon-name>, <tp:taxon-name><tp:taxon-name-part taxon-name-part-type="tribe" reg="Histerini">Histerini</tp:taxon-name-part></tp:taxon-name>)</article-title><source>Zookeys</source><day>06</day><month>02</month><year>2026</year><volume>1268</volume><fpage>249</fpage><lpage>280</lpage><pub-id pub-id-type="doi">10.3897/zookeys.1268.169537</pub-id></mixed-citation></tp:treatment-meta><tp:nomenclature><tp:taxon-name><object-id xmlns:xlink="http://www.w3.org/1999/xlink" content-type="arpha" xlink:type="simple">5FC992A7-2671-58E7-81D1-3D7A8100DDB1</object-id>
                    		<tp:taxon-name-part taxon-name-part-type="genus" reg="Margarinotus">Margarinotus</tp:taxon-name-part> (<tp:taxon-name-part taxon-name-part-type="subgenus" reg="Grammostethus">Grammostethus</tp:taxon-name-part>) <tp:taxon-name-part taxon-name-part-type="species" reg="mazuri">mazuri</tp:taxon-name-part>
                    	
                    		<object-id xmlns:xlink="http://www.w3.org/1999/xlink" content-type="zoobank" xlink:type="simple">https://zoobank.org/E4973DB1-DBA1-437C-A1F1-BC9D7D9A75CF</object-id>
                    	</tp:taxon-name><tp:taxon-status xmlns:xlink="http://www.w3.org/1999/xlink" xlink:type="simple">sp. nov.</tp:taxon-status><xref ref-type="fig" rid="F2">Figs 2</xref><xref ref-type="fig" rid="F3">, 3</xref><xref ref-type="fig" rid="F4">, 4</xref><xref ref-type="fig" rid="F5">, 5</xref></tp:nomenclature><tp:treatment-sec sec-type="Type material"><title>Type material.</title><p><bold><italic>Holotype</italic></bold>: China • ♂, glued on a card, with genitalia in a separate microvial, with following labels: “广东古田保护区 E114°48'28.68", N23°7'19.91", 17-V-2020, FIT, 采集人:李志刚” [China, Guangdong, Huidong, Gutian Nature Reserve, 114°48.48'E, N23°07.33', 17 May 2020, FIT, Zhigang LI leg, printed], followed by: “HOLOTYPE” [red label, printed] (deposited in <abbrev xmlns:xlink="http://www.w3.org/1999/xlink" content-type="institution" xlink:title="Institute of Zoology, Guangdong Academy of Sciences, Guangzhou, China" xlink:type="simple">GIZ</abbrev>). <bold><italic>Paratypes</italic></bold>: China • 1♂1♀, in alcohol, with following labels: “广东古田保护区, E114°48'34.86", N23°7'16.32", 11-V-2020. FIT, 采集人:李志刚” [China, Guangdong, Huidong, Gutian Nature Reserve, E114°48.58', N23°07.27', 11 May 2020. by FIT(= Flight interception trap), Zhigang LI leg, printed], followed by: “PARATYPE” [yellow label, printed] (<abbrev xmlns:xlink="http://www.w3.org/1999/xlink" content-type="institution" xlink:title="Institute of Zoology, Guangdong Academy of Sciences, Guangzhou, China" xlink:type="simple">GIZ</abbrev>). China • 2 specimens, in alcohol, with following labels: “广东古田保护区, E114°48'38.18", N23°7'21.15", 11-V-2020. FIT, 采集人:李志刚” [China, Guangdong, Huidong, Gutian Nature Reserve, E114°48.63', N23°07.35', 11 May 2020. by FIT(= Flight interception trap), Zhigang LI leg, printed], followed by: “PARATYPE” [yellow label, printed], (<abbrev xmlns:xlink="http://www.w3.org/1999/xlink" content-type="institution" xlink:title="Institute of Zoology, Guangdong Academy of Sciences, Guangzhou, China" xlink:type="simple">GIZ</abbrev>). China • 1♂, in alcohol, with following labels: “广东古田保护区(= GTNR), E114°48'23.64", N23°7'3.71", 27-IV-2020. FIT, 采集人:李志刚” [China, Guangdong, Huidong, Gutian Nature Reserve, E114°48.39', N23°07.06', 27 Apr 2020. by FIT(= Flight interception trap), Zhigang LI leg, printed], followed by: “PARATYPE” [yellow label, printed] (<abbrev xmlns:xlink="http://www.w3.org/1999/xlink" content-type="institution" xlink:title="Institute of Zoology, Guangdong Academy of Sciences, Guangzhou, China" xlink:type="simple">GIZ</abbrev>). China • 1 specimen, in alcohol, with following labels: “江西龙南九连山. E114°27'14.44", N24°35'17.60". 25~30-VI-2021. FIT, 采集人:杨海东” [China, Jiangxi, Longnan, Jiulianshan Nature Reserve, E114°27.24', N24°35.29'. 25–30 Jun 2021. by FIT(= Flight interception trap), Haidong YANG leg, printed], followed by: “PARATYPE” [yellow label, printed] (<abbrev xmlns:xlink="http://www.w3.org/1999/xlink" content-type="institution" xlink:title="Institute of Zoology, Guangdong Academy of Sciences, Guangzhou, China" xlink:type="simple">GIZ</abbrev>). China • 1 specimen, in alcohol, with following labels: “江西龙南九连山, E114°27'52.37" N24°32'17.99". 25~30-VI-2021. FIT, 采集人:杨海东” [China, Jiangxi, Longnan, Jiulianshan Nature Reserve, E114°27.87', N24°32.30'. 25–30 Jun 2021. by FIT(= Flight interception trap), Haidong YANG leg, printed], followed by: “PARATYPE” [yellow label, printed] (<abbrev xmlns:xlink="http://www.w3.org/1999/xlink" content-type="institution" xlink:title="Institute of Zoology, Guangdong Academy of Sciences, Guangzhou, China" xlink:type="simple">GIZ</abbrev>). China • 1 specimen, in alcohol, with following labels: “江西龙南九连山(= JLNR), E114°27'58.01", N24°32'14.87", 10~15-VI-2021, FIT, 采集人:杨海东” [China, Jiangxi, Longnan, Jiulianshan Nature Reserve, E114°27.97', N24°32.25'. 10–15 Jun 2021. by FIT(= Flight interception trap), Haidong YANG leg, printed], followed by: “PARATYPE” [yellow label, printed] (<abbrev xmlns:xlink="http://www.w3.org/1999/xlink" content-type="institution" xlink:title="Institute of Zoology, Guangdong Academy of Sciences, Guangzhou, China" xlink:type="simple">GIZ</abbrev>). China • 1♂1♀, in alcohol, with following labels: “广东鼎湖山保护区,112°32'20.47", N23°09'27.91", 2024.X.29-XI.5. AT10. 采集人:杨海东” [China, Guangdong, Dinghushan, Nature Reserve, 112°32.34', N23°09.47', by pitfall trap, from 29 Oct to 5 Nov 2024, Haidong YANG leg, printed], followed by: “PARATYPE” [yellow label, printed], (<abbrev xmlns:xlink="http://www.w3.org/1999/xlink" content-type="institution" xlink:title="Institute of Zoology, Guangdong Academy of Sciences, Guangzhou, China" xlink:type="simple">GIZ</abbrev>). Three paratypes are deposited in CJHZ and five paratypes are deposited <abbrev xmlns:xlink="http://www.w3.org/1999/xlink" xlink:title="Tomáš Lackner private collection, Munich, Germany" xlink:type="simple">CTLA</abbrev>. 1 female, side-mounted, with following labels: “CHINA mer / Hong-Kong / 1993 / G. de ROUGEMONT” (printed), followed by: “Margarinotus / arrosor / det. S. Mazur” (printed written), followed by the paratype label (<abbrev xmlns:xlink="http://www.w3.org/1999/xlink" xlink:title="Tomáš Lackner private collection, Munich, Germany" xlink:type="simple">CTLA</abbrev>). 2 exs., “CHINA: Guangdong Prov., / Nanling National Nature Reserve / Dadongshan, 18-21.iv.2013 / <named-content xmlns:xlink="http://www.w3.org/1999/xlink" content-type="dwc:verbatimCoordinates" xlink:type="simple">24°55.92'N, 112°42.99'E</named-content>, 730m / J. Hájek &amp; J. Růžička leg.” [printed], followed by: “baited pitfall trap (fish meat) / secondary vegetation with shrubs / and trees on steep slope along / path to waterfall in small valley / behind headquarters, cold and / rainy weather” [printed], followed by the paratype label (<abbrev xmlns:xlink="http://www.w3.org/1999/xlink" content-type="institution" xlink:title="National Museum of Prague Collection, Prague, Czech Republic" xlink:type="simple">NMPC</abbrev>).</p></tp:treatment-sec><tp:treatment-sec sec-type="Differential diagnosis"><title>Differential diagnosis.</title><p>By the presence of both inner-and-outer lateral pronotal striae the newly described species should key out to the subgenus <italic><tp:taxon-name><tp:taxon-name-part taxon-name-part-type="genus" reg="Ptomister">Ptomister</tp:taxon-name-part></tp:taxon-name></italic> (using various subgeneric keys, e.g. <xref ref-type="bibr" rid="B26">Zhou et al. 2022</xref> or <xref ref-type="bibr" rid="B6">Kryzhanovskij and Reichardt 1976</xref>). However, the presence of apically “open” un-fused parameres with eversible median lobe classifies this taxon into subgenus <italic><tp:taxon-name><tp:taxon-name-part taxon-name-part-type="genus" reg="Grammostethus">Grammostethus</tp:taxon-name-part></tp:taxon-name></italic> (see also discussion below). <italic><tp:taxon-name><tp:taxon-name-part taxon-name-part-type="genus" reg="Margarinotus">Margarinotus</tp:taxon-name-part></tp:taxon-name></italic> (<italic><tp:taxon-name><tp:taxon-name-part taxon-name-part-type="genus" reg="Grammostethus">G.</tp:taxon-name-part></tp:taxon-name></italic>) <tp:taxon-name><tp:taxon-name-part taxon-name-part-type="genus" reg="Margarinotus"/><tp:taxon-name-part taxon-name-part-type="species">mazuri</tp:taxon-name-part></tp:taxon-name> sp. nov. and <tp:taxon-name><tp:taxon-name-part taxon-name-part-type="genus" reg="Margarinotus">M.</tp:taxon-name-part> (<tp:taxon-name-part taxon-name-part-type="subgenus" reg="Grammostethus">G.</tp:taxon-name-part>) <tp:taxon-name-part taxon-name-part-type="species" reg="arrosor">arrosor</tp:taxon-name-part></tp:taxon-name> (Bickhardt, 1920), comb. nov. differ from the remaining Chinese <italic><tp:taxon-name><tp:taxon-name-part taxon-name-part-type="genus" reg="Grammostethus">Grammostethus</tp:taxon-name-part></tp:taxon-name></italic> by the presence of both complete lateral pronotal striae. From <tp:taxon-name><tp:taxon-name-part taxon-name-part-type="genus" reg="Margarinotus">M.</tp:taxon-name-part> (<tp:taxon-name-part taxon-name-part-type="subgenus" reg="Grammostethus">G.</tp:taxon-name-part>) <tp:taxon-name-part taxon-name-part-type="species" reg="arrosor">arrosor</tp:taxon-name-part></tp:taxon-name> it differs by the more slender body shape, lighter cuticle, complete four dorsal elytral striae, much denser propygidial and pygidial punctation, shorter and stouter aedeagus with a characteristic translucent ring near phallobase (this condition is shared with <tp:taxon-name><tp:taxon-name-part taxon-name-part-type="genus" reg="Margarinotus">M.</tp:taxon-name-part> (<tp:taxon-name-part taxon-name-part-type="subgenus" reg="Grammostethus">G.</tp:taxon-name-part>) <tp:taxon-name-part taxon-name-part-type="species" reg="birmanus">birmanus</tp:taxon-name-part></tp:taxon-name>, see also below).</p></tp:treatment-sec><tp:treatment-sec sec-type="Description"><title>Description.</title><p>Body length: 4.08–5.39 mm (<abbrev xmlns:xlink="http://www.w3.org/1999/xlink" xlink:title="length between anterior angles of pronotum and apices of elytra" xlink:type="simple">PEL</abbrev>: average = 4.48, <italic>n</italic> = 11); width, 3.35–4.37 mm (<abbrev xmlns:xlink="http://www.w3.org/1999/xlink" xlink:title="maximal width between outer margins of elytra" xlink:type="simple">EW</abbrev>: average = 3.64, <italic>n</italic> = 11). Biometric data are given in Table <xref ref-type="table" rid="T1">1</xref>. Body oblong-oval, black, shiny; legs and antennae reddish brown.</p><table-wrap id="T1" position="float" orientation="portrait"><label>Table 1.</label><caption><p>Biometric data of the newly described <italic><tp:taxon-name><tp:taxon-name-part taxon-name-part-type="genus" reg="Margarinotus">Margarinotus</tp:taxon-name-part></tp:taxon-name></italic> species.</p></caption><table><tbody><tr><th rowspan="1" colspan="1"/><th rowspan="1" colspan="1"><tp:taxon-name><tp:taxon-name-part taxon-name-part-type="genus" reg="Margarinotus">M.</tp:taxon-name-part> (<tp:taxon-name-part taxon-name-part-type="subgenus" reg="Grammostethus">G.</tp:taxon-name-part>) <tp:taxon-name-part taxon-name-part-type="species" reg="mazuri">mazuri</tp:taxon-name-part></tp:taxon-name> (<italic>n</italic> = 11)</th><th rowspan="1" colspan="1"><tp:taxon-name><tp:taxon-name-part taxon-name-part-type="genus" reg="Margarinotus">M.</tp:taxon-name-part> (<tp:taxon-name-part taxon-name-part-type="subgenus" reg="Paralister">P.</tp:taxon-name-part>) <tp:taxon-name-part taxon-name-part-type="species" reg="deficiens">deficiens</tp:taxon-name-part></tp:taxon-name> (<italic>n</italic> = 5)</th></tr><tr><td rowspan="1" colspan="1">
                      <abbrev xmlns:xlink="http://www.w3.org/1999/xlink" xlink:title="length between anterior angles of pronotum and apices of elytra" xlink:type="simple">PEL</abbrev>
                    </td><td rowspan="1" colspan="1">4.48 (4.08–5.39)</td><td rowspan="1" colspan="1">5.92 (5.42–6.31)</td></tr><tr><td rowspan="1" colspan="1">
                      <abbrev xmlns:xlink="http://www.w3.org/1999/xlink" xlink:title="width between anterior angles of pronotum" xlink:type="simple">APW</abbrev>
                    </td><td rowspan="1" colspan="1">1.52 (1.32–1.72)</td><td rowspan="1" colspan="1">2.08 (1.98–2.14)</td></tr><tr><td rowspan="1" colspan="1">
                      <abbrev xmlns:xlink="http://www.w3.org/1999/xlink" xlink:title="width between posterior angles of pronotum" xlink:type="simple">PPW</abbrev>
                    </td><td rowspan="1" colspan="1">3.00 (2.66–3.34)</td><td rowspan="1" colspan="1">4.14 (3.95–4.46)</td></tr><tr><td rowspan="1" colspan="1">
                      <abbrev xmlns:xlink="http://www.w3.org/1999/xlink" xlink:title="length of elytron along sutural line" xlink:type="simple">EL</abbrev>
                    </td><td rowspan="1" colspan="1">2.68 (2.54–3.31)</td><td rowspan="1" colspan="1">3.54 (3.29–3.77)</td></tr><tr><td rowspan="1" colspan="1">
                      <abbrev xmlns:xlink="http://www.w3.org/1999/xlink" xlink:title="maximal width between outer margins of elytra" xlink:type="simple">EW</abbrev>
                    </td><td rowspan="1" colspan="1">3.64 (3.35–4.37)</td><td rowspan="1" colspan="1">4.82 (4.32–5.16)</td></tr><tr><td rowspan="1" colspan="1">
                      <abbrev xmlns:xlink="http://www.w3.org/1999/xlink" xlink:title="length of pronotum along mid line" xlink:type="simple">PL</abbrev>
                    </td><td rowspan="1" colspan="1">1.85 (1.59–2.31)</td><td rowspan="1" colspan="1">2.56 (2.41–2.84)</td></tr><tr><td rowspan="1" colspan="1">
                      <abbrev xmlns:xlink="http://www.w3.org/1999/xlink" xlink:title="maximal width of propygidium" xlink:type="simple">ProW</abbrev>
                    </td><td rowspan="1" colspan="1">2.37 (2.55–2.05)</td><td rowspan="1" colspan="1">2.85 (2.56–3.05)</td></tr><tr><td rowspan="1" colspan="1">
                      <abbrev xmlns:xlink="http://www.w3.org/1999/xlink" xlink:title="length of propygidium" xlink:type="simple">ProL</abbrev>
                    </td><td rowspan="1" colspan="1">1.16 (0.93–1.31)</td><td rowspan="1" colspan="1">1.19 (0.95–1.38)</td></tr><tr><td rowspan="1" colspan="1">
                      <abbrev xmlns:xlink="http://www.w3.org/1999/xlink" xlink:title="length of pygidium across median line" xlink:type="simple">PyL</abbrev>
                    </td><td rowspan="1" colspan="1">1.44 (1.29–1.56)</td><td rowspan="1" colspan="1">1.55 (1.48–1.74)</td></tr></tbody></table></table-wrap><p><bold><italic>Head</italic></bold>: frontal stria (Fig. <xref ref-type="fig" rid="F2">2</xref>) complete, deeply impressed, anteriorly straight. Mandibles stout; sub-apical tooth short; labrum semi-circular anteriorly. Frons, epistoma and dorsal surface of mandibles consistently and wholly covered with fine punctures.</p><fig id="F2" position="float" orientation="portrait"><object-id xmlns:xlink="http://www.w3.org/1999/xlink" content-type="doi" xlink:type="simple">10.3897/zookeys.1268.169537.figure2</object-id><object-id xmlns:xlink="http://www.w3.org/1999/xlink" content-type="arpha" xlink:type="simple">9E3F7912-8019-54C7-9A06-3AE6D4841CE3</object-id><label>Figure 2.</label><caption><p><tp:taxon-name><tp:taxon-name-part taxon-name-part-type="genus" reg="Margarinotus">Margarinotus</tp:taxon-name-part> (<tp:taxon-name-part taxon-name-part-type="subgenus" reg="Grammostethus">Grammostethus</tp:taxon-name-part>) <tp:taxon-name-part taxon-name-part-type="species" reg="mazuri">mazuri</tp:taxon-name-part></tp:taxon-name> sp. nov., habitus. <bold>A</bold>. Dorsal view; <bold>B</bold>. Ventral view. Scale bar: 1.0 mm.</p></caption><graphic xmlns:xlink="http://www.w3.org/1999/xlink" xlink:href="zookeys-1268-249_article-169537__-g002.jpg" id="oo_1534340.jpg" position="float" orientation="portrait" xlink:type="simple"><uri content-type="original_file" xlink:type="simple">https://binary.pensoft.net/fig/1534340</uri></graphic></fig><p><bold><italic>Pronotum</italic></bold>: marginal pronotal stria complete laterally, broadly interrupted behind head (Fig. <xref ref-type="fig" rid="F2">2A</xref>). Outer lateral pronotal stria complete, occasionally slightly shortened basally. Inner lateral pronotal stria complete and strongly crenate, slightly bisinuate medially. Disk of pronotum clothed with sparse microscopic punctures; hypomeron glabrous.</p><p><bold><italic>Elytra</italic></bold>: disk sparsely clothed with microscopic punctures; elytral humeri inconspicuous. Elytral epipleuron densely and coarsely punctate; marginal elytral stria absent basally, present on apical half; marginal epipleural stria complete, in dense punctures. External subhumeral, as well as dorsal elytral striae I–IV complete, stopping short of elytral apex. Fifth dorsal elytral stria slightly shorter than sutural one, with short basal rudiment. Sutural elytral stria present on apical two-thirds, basally abbreviated. Oblique humeral stria present on basal third. All striae, except for oblique humeral one, strongly crenate.</p><p><bold><italic>Abdomen</italic></bold>: pygidium (Fig. <xref ref-type="fig" rid="F3">3</xref>) and propygidium with dense and deep punctures, separated by 0.5–1.5 × their diameter, growing in size laterally, intermingled with minute punctures. Punctures of pygidium denser than those of propygidium.</p><fig id="F3" position="float" orientation="portrait"><object-id xmlns:xlink="http://www.w3.org/1999/xlink" content-type="doi" xlink:type="simple">10.3897/zookeys.1268.169537.figure3</object-id><object-id xmlns:xlink="http://www.w3.org/1999/xlink" content-type="arpha" xlink:type="simple">78D18345-74DA-5D2D-A22A-818BB8013DAB</object-id><label>Figure 3.</label><caption><p><tp:taxon-name><tp:taxon-name-part taxon-name-part-type="genus" reg="Margarinotus">Margarinotus</tp:taxon-name-part> (<tp:taxon-name-part taxon-name-part-type="subgenus" reg="Grammostethus">Grammostethus</tp:taxon-name-part>) <tp:taxon-name-part taxon-name-part-type="species" reg="mazuri">mazuri</tp:taxon-name-part></tp:taxon-name> sp. nov., pygidium. Scale bar: 0.5 mm.</p></caption><graphic xmlns:xlink="http://www.w3.org/1999/xlink" xlink:href="zookeys-1268-249_article-169537__-g003.jpg" id="oo_1534341.jpg" position="float" orientation="portrait" xlink:type="simple"><uri content-type="original_file" xlink:type="simple">https://binary.pensoft.net/fig/1534341</uri></graphic></fig><fig id="F4" position="float" orientation="portrait"><object-id xmlns:xlink="http://www.w3.org/1999/xlink" content-type="doi" xlink:type="simple">10.3897/zookeys.1268.169537.figure4</object-id><object-id xmlns:xlink="http://www.w3.org/1999/xlink" content-type="arpha" xlink:type="simple">D4D772F1-9E02-58EB-944A-9C292B7F5C0B</object-id><label>Figure 4.</label><caption><p><tp:taxon-name><tp:taxon-name-part taxon-name-part-type="genus" reg="Margarinotus">Margarinotus</tp:taxon-name-part> (<tp:taxon-name-part taxon-name-part-type="subgenus" reg="Grammostethus">Grammostethus</tp:taxon-name-part>) <tp:taxon-name-part taxon-name-part-type="species" reg="mazuri">mazuri</tp:taxon-name-part></tp:taxon-name> sp. nov., aedeagus. <bold>A</bold>. Dorsal view; <bold>B</bold>. Ditto, lateral view; <bold>C</bold>. Median armature; <bold>D</bold>. Aedeagus, ventral view. Scale bar: 0.5 mm.</p></caption><graphic xmlns:xlink="http://www.w3.org/1999/xlink" xlink:href="zookeys-1268-249_article-169537__-g004.jpg" id="oo_1534342.jpg" position="float" orientation="portrait" xlink:type="simple"><uri content-type="original_file" xlink:type="simple">https://binary.pensoft.net/fig/1534342</uri></graphic></fig><fig id="F5" position="float" orientation="portrait"><object-id xmlns:xlink="http://www.w3.org/1999/xlink" content-type="doi" xlink:type="simple">10.3897/zookeys.1268.169537.figure5</object-id><object-id xmlns:xlink="http://www.w3.org/1999/xlink" content-type="arpha" xlink:type="simple">BF9C7D57-CA80-56E9-AC60-035CAFEC72BD</object-id><label>Figure 5.</label><caption><p><tp:taxon-name><tp:taxon-name-part taxon-name-part-type="genus" reg="Margarinotus">Margarinotus</tp:taxon-name-part> (<tp:taxon-name-part taxon-name-part-type="subgenus" reg="Grammostethus">Grammostethus</tp:taxon-name-part>) <tp:taxon-name-part taxon-name-part-type="species" reg="mazuri">mazuri</tp:taxon-name-part></tp:taxon-name> sp. nov., male terminalia. <bold>A</bold>. 8<sup>th</sup> tergite and sternite, ventral view; <bold>B</bold>. Ditto, lateral view; <bold>C</bold>. 9<sup>th</sup> sternite, ventral view; <bold>D</bold>. 9<sup>th</sup> and 10<sup>th</sup> tergites, ventral view. Scale bar: 1.0 mm.</p></caption><graphic xmlns:xlink="http://www.w3.org/1999/xlink" xlink:href="zookeys-1268-249_article-169537__-g005.jpg" id="oo_1534343.jpg" position="float" orientation="portrait" xlink:type="simple"><uri content-type="original_file" xlink:type="simple">https://binary.pensoft.net/fig/1534343</uri></graphic></fig><p><bold><italic>Prosternum</italic></bold>: prosternal lobe rounded anteriorly; marginal prosternal stria complete, at times medially narrowly interrupted, well impressed and subcariniform laterally. Disk of prosternal lobe coarsely punctate laterally, punctures becoming finer and sparser medially. Carinal prosternal striae rudimentary, present as short fragments on prosternal apophysis, occasionally absent; lateral prosternal striae carinate, bisinuate, curved inwardly apically.</p><p><bold><italic>Mesoventrite and metaventrite</italic></bold>: anterior margin of mesoventrite feebly emarginate medially; marginal mesoventral stria complete, carinate (Fig. <xref ref-type="fig" rid="F2">2B</xref>). Disk of mesoventrite almost glabrous, sparsely clothed with fine punctures; meso-metaventral suture complete, finely impressed. Lateral metaventral stria (Fig. <xref ref-type="fig" rid="F2">2B</xref>) extending obliquely and posteriorly, bent inwardly at apical end, not united with oblique stria that extends inwardly from middle of metaventral-metepisternal suture; intercoxal disk of metaventrite sparsely clothed with fine punctures throughout, several coarse punctures present along lateral metaventral stria. Lateral disk of metaventrite on basal half densely covered with large setiferous punctures, becoming smaller on posterior half, intermingled with microscopic punctures. Intercoxal disk of first visible abdominal sternite completely striate laterally, densely and moderately punctate laterally, medially glabrous.</p><p><bold><italic>Legs</italic></bold>: protibia with six rather blunt teeth topped by small denticle on outer margin, diminishing in size in proximal direction; protarsal groove deep, straight. Protibial spur stout, conspicuous. Mesotibia on outer margin with a row of short denticles, becoming doubled and growing in size distally. Mesotibial tarsal claws very short, their length ~ 1/3 of ultimate mesotarsomere’s length. Metatibia in all aspects similar to mesotibia, albeit more slender; claws of ultimate metatarsomere ~ 1/2 its length.</p></tp:treatment-sec><tp:treatment-sec sec-type="Biology"><title>Biology.</title><p>Unknown, collected by pitfall as well as flight interception traps.</p></tp:treatment-sec><tp:treatment-sec sec-type="Distribution"><title>Distribution.</title><p>China (Guangdong, Jiangxi, Hong-Kong).</p></tp:treatment-sec><tp:treatment-sec sec-type="Etymology"><title>Etymology.</title><p>Named after our dear colleague and friend, excellent Polish specialist of <tp:taxon-name><tp:taxon-name-part taxon-name-part-type="family" reg="Histeridae">Histeridae</tp:taxon-name-part></tp:taxon-name>, Prof. Sławomir Mazur (Warsaw, Poland).</p></tp:treatment-sec><tp:treatment-sec sec-type="Remarks"><title>Remarks.</title><p>No variation in elytral dorsal stria configuration was observed. Two specimens collected from Dinghushan Nature Reserve by pitfall traps exhibit an interrupted outer lateral pronotal stria.</p></tp:treatment-sec><ref-list><ref id="B26"><mixed-citation xmlns:xlink="http://www.w3.org/1999/xlink" xlink:type="simple">Zhou HZ, Zhang YJ, Luo TH (2022) Fauna Sinica: <tp:taxon-name><tp:taxon-name-part taxon-name-part-type="subclass">Insecta</tp:taxon-name-part></tp:taxon-name>, Volume 75: <tp:taxon-name><tp:taxon-name-part taxon-name-part-type="order">Coleoptera</tp:taxon-name-part></tp:taxon-name>: <tp:taxon-name><tp:taxon-name-part taxon-name-part-type="superfamily">Histeroidea</tp:taxon-name-part></tp:taxon-name>, <tp:taxon-name><tp:taxon-name-part taxon-name-part-type="family">Sphaeritidae</tp:taxon-name-part></tp:taxon-name>, <tp:taxon-name><tp:taxon-name-part taxon-name-part-type="family">Synteliidae</tp:taxon-name-part></tp:taxon-name> and <tp:taxon-name><tp:taxon-name-part taxon-name-part-type="family">Histeridae</tp:taxon-name-part></tp:taxon-name>. Science Press (China), 720 pp.</mixed-citation></ref><ref id="B6"><mixed-citation xmlns:xlink="http://www.w3.org/1999/xlink" xlink:type="simple">Kryzhanovskij OL, Reichardt AN (1976) Zhuki Nadsemeystva <tp:taxon-name><tp:taxon-name-part taxon-name-part-type="superfamily">Histeroidea</tp:taxon-name-part></tp:taxon-name> (semeystva <tp:taxon-name><tp:taxon-name-part taxon-name-part-type="family">Sphaeritidae</tp:taxon-name-part></tp:taxon-name>, <tp:taxon-name><tp:taxon-name-part taxon-name-part-type="family">Histeridae</tp:taxon-name-part></tp:taxon-name>, <tp:taxon-name><tp:taxon-name-part taxon-name-part-type="family">Synteliidae</tp:taxon-name-part></tp:taxon-name>). [Beetles of the superfamily <tp:taxon-name><tp:taxon-name-part taxon-name-part-type="superfamily">Histeroidea</tp:taxon-name-part></tp:taxon-name> (families <tp:taxon-name><tp:taxon-name-part taxon-name-part-type="family">Sphaeritidae</tp:taxon-name-part></tp:taxon-name>, <tp:taxon-name><tp:taxon-name-part taxon-name-part-type="family">Histeridae</tp:taxon-name-part></tp:taxon-name>, <tp:taxon-name><tp:taxon-name-part taxon-name-part-type="family">Syntelidae</tp:taxon-name-part></tp:taxon-name>)]. In: Fauna SSSR, Zhestokrylye, Vyp. 4. Nauka, Leningrad, 434 pp [in Russian].</mixed-citation></ref></ref-list></tp:taxon-treatment>
