# Supplementary material for: Two new Margarinotus Marseul, 1853 from Jiangxi, Guangxi, and Guangdong provinces (China), with an updated key to all Chinese species (Coleoptera, Histeridae, Histerinae, Histerini)
Source: Zookeys. 2026 Feb 6;1268:249–80. doi: 10.3897/zookeys.1268.169537 (PMC12905591; doi:10.3897/zookeys.1268.169537)
Supplement: XML Treatment for Margarinotus (Grammostethus) arrosor [file zookeys.1268.169537-treatment2.xml]

<!DOCTYPE tp:taxon-treatment
  PUBLIC "-//TaxonX//DTD Taxonomic Treatment Publishing DTD v0 20100105//EN" "tax-treatment-NSO.dtd">
<tp:taxon-treatment xmlns:tp="http://www.plazi.org/taxpub"><tp:treatment-meta><kwd-group><label>Taxon classification</label><kwd>
                <named-content content-type="kingdom">Animalia</named-content>
              </kwd><kwd>
                <named-content content-type="order">Coleoptera</named-content>
              </kwd><kwd>
                <named-content content-type="family">Histeridae</named-content>
              </kwd></kwd-group><mixed-citation publication-type="journal"><person-group><name><surname>Zheng</surname><given-names>Jihuan</given-names></name><name><surname>Yang</surname><given-names>Haidong</given-names></name><name><surname>Lackner</surname><given-names>Tomáš</given-names></name></person-group><article-title>Two new <italic><tp:taxon-name><tp:taxon-name-part taxon-name-part-type="genus" reg="Margarinotus">Margarinotus</tp:taxon-name-part></tp:taxon-name></italic> Marseul, 1853 from Jiangxi, Guangxi, and Guangdong provinces (China), with an updated key to all Chinese species (<tp:taxon-name><tp:taxon-name-part taxon-name-part-type="order" reg="Coleoptera">Coleoptera</tp:taxon-name-part></tp:taxon-name>, <tp:taxon-name><tp:taxon-name-part taxon-name-part-type="family" reg="Histeridae">Histeridae</tp:taxon-name-part></tp:taxon-name>, <tp:taxon-name><tp:taxon-name-part taxon-name-part-type="subfamily" reg="Histerinae">Histerinae</tp:taxon-name-part></tp:taxon-name>, <tp:taxon-name><tp:taxon-name-part taxon-name-part-type="tribe" reg="Histerini">Histerini</tp:taxon-name-part></tp:taxon-name>)</article-title><source>Zookeys</source><day>06</day><month>02</month><year>2026</year><volume>1268</volume><fpage>249</fpage><lpage>280</lpage><pub-id pub-id-type="doi">10.3897/zookeys.1268.169537</pub-id></mixed-citation></tp:treatment-meta><tp:nomenclature><tp:taxon-name><object-id xmlns:xlink="http://www.w3.org/1999/xlink" content-type="arpha" xlink:type="simple">D47A0A27-2829-5ED7-B130-B62094A3B0E9</object-id>
                    		<tp:taxon-name-part taxon-name-part-type="genus" reg="Margarinotus">Margarinotus</tp:taxon-name-part> (<tp:taxon-name-part taxon-name-part-type="subgenus" reg="Grammostethus">Grammostethus</tp:taxon-name-part>) <tp:taxon-name-part taxon-name-part-type="species" reg="arrosor">arrosor</tp:taxon-name-part>
                    	</tp:taxon-name><tp:taxon-authority>(Bickhardt, 1920)</tp:taxon-authority><tp:taxon-status xmlns:xlink="http://www.w3.org/1999/xlink" xlink:type="simple">comb. nov.</tp:taxon-status><xref ref-type="fig" rid="F6">Figs 6</xref><xref ref-type="fig" rid="F7">, 7</xref><xref ref-type="fig" rid="F8">, 8</xref><xref ref-type="fig" rid="F9">, 9</xref><tp:nomenclature-citation-list><tp:nomenclature-citation><tp:taxon-name><tp:taxon-name-part taxon-name-part-type="genus" reg="Hister">Hister</tp:taxon-name-part> <tp:taxon-name-part taxon-name-part-type="species" reg="arrosor">arrosor</tp:taxon-name-part></tp:taxon-name><comment> Bickhardt, 1920: 98, 99 (description, key).</comment></tp:nomenclature-citation><tp:nomenclature-citation><tp:taxon-name><tp:taxon-name-part taxon-name-part-type="genus" reg="Margarinotus">Margarinotus</tp:taxon-name-part> <tp:taxon-name-part taxon-name-part-type="species" reg="arrosor">arrosor</tp:taxon-name-part></tp:taxon-name><comment>: <xref ref-type="bibr" rid="B24">Wenzel 1944</xref>: 126, 132 (catalogued, key).</comment></tp:nomenclature-citation><tp:nomenclature-citation><tp:taxon-name><tp:taxon-name-part taxon-name-part-type="genus" reg="Margarinotus">Margarinotus</tp:taxon-name-part> (<tp:taxon-name-part taxon-name-part-type="subgenus" reg="Ptomister">Ptomister</tp:taxon-name-part>) <tp:taxon-name-part taxon-name-part-type="species" reg="arrosor">arrosor</tp:taxon-name-part></tp:taxon-name><comment>: <xref ref-type="bibr" rid="B6">Kryzhanovskij and Reichardt 1976</xref>: 332, 334 (key, re-description). <xref ref-type="bibr" rid="B14">Mazur 1984</xref>: 164 (catalogued). <xref ref-type="bibr" rid="B15">Mazur 1997</xref>: 92 (catalogued). <xref ref-type="bibr" rid="B17">Mazur 2011</xref>: 78 (catalogued). <xref ref-type="bibr" rid="B9">Lackner et al. 2015</xref>: 100 (catalogued).</comment></tp:nomenclature-citation></tp:nomenclature-citation-list></tp:nomenclature><tp:treatment-sec sec-type="Material examined"><title>Material examined.</title><p>China • 1 ♂, glued on a card, with genitalia in a separate microvial, with following labels: “江西龙南九连山, E114°27'52.37" N24°32'17.99", 5-10.VI.2021, FIT, 采集人:杨海东” [= China, Jiangxi, Longnan, Jiulianshan Natural Park, E114°27.87', N24°32.30'. 5–10 Jun 2021. By FIT(= Flight interception trap), Haidong YANG leg.] (<abbrev xmlns:xlink="http://www.w3.org/1999/xlink" content-type="institution" xlink:title="Institute of Zoology, Guangdong Academy of Sciences, Guangzhou, China" xlink:type="simple">GIZ</abbrev>). China • 1♂, in alcohol, with following labels: “广东古田保护区,17.V.2020. 采集人:李志刚” [= China, Guangdong, Huidong, Gutian Nature Reserve, 17 May 2020. By FIT(= Flight interception trap), Zhigang LI leg]. (<abbrev xmlns:xlink="http://www.w3.org/1999/xlink" content-type="institution" xlink:title="Institute of Zoology, Guangdong Academy of Sciences, Guangzhou, China" xlink:type="simple">GIZ</abbrev>). China • 1♀, in alcohol, with following labels: “广东古田保护区, 28.IV.2021. FIT 采集人:李志刚” [= China, Guangdong, Huidong, Gutian Nature Reserve, 28 Apr 2021. By FIT(= Flight interception trap), Zhigang LI leg.]. (<abbrev xmlns:xlink="http://www.w3.org/1999/xlink" content-type="institution" xlink:title="Institute of Zoology, Guangdong Academy of Sciences, Guangzhou, China" xlink:type="simple">GIZ</abbrev>). China • 1 specimen, glued on a card, with following labels: “广东鼎湖山保护区 E112°32'53.19" N23°9'28.55", 19-24.IV.2021. FIT. 采集人:杨海东” [= China, Guangdong, Zhaoqing, Dinghushan Nature Reserve, E112°32.89' N23°09.48', 19–24 Apr 2021. By FIT(= Flight interception trap), Haidong YANG leg.] (<abbrev xmlns:xlink="http://www.w3.org/1999/xlink" content-type="institution" xlink:title="Institute of Zoology, Guangdong Academy of Sciences, Guangzhou, China" xlink:type="simple">GIZ</abbrev>). China • 1 specimen, glued on a card, with following labels: “广东鼎湖山保护区 E112°32'34.36" N23°10'18.01", 28.IV-1.V.2021, FIT, 采集人:杨海东” [= China, Guangdong, Zhaoqing, Dinghushan Nature Reserve, E112°32.57' N23°10.30', from 28 Apr to 1 May 2021. By FIT(= Flight interception trap), Haidong YANG leg.] (<abbrev xmlns:xlink="http://www.w3.org/1999/xlink" content-type="institution" xlink:title="Jihuan Zheng private collection, Guangzhou, China" xlink:type="simple">CJZH</abbrev>). 1 ex., “China Jiangxi Prov. [NF 10] / Jinggangshan Mts., Songnuping / <named-content xmlns:xlink="http://www.w3.org/1999/xlink" content-type="dwc:verbatimCoordinates" xlink:type="simple">26°34.7'N, 114°04.3'E</named-content>, 1280 m / (stream valley), 27.iv.2011 / Fikáček, Hájek, Jia &amp; Song”, “cut and decaying tops of / bamboo trunks in sparse / bamboo bush” (<abbrev xmlns:xlink="http://www.w3.org/1999/xlink" content-type="institution" xlink:title="National Museum of Prague Collection, Prague, Czech Republic" xlink:type="simple">NMPC</abbrev>). 1 ex., “China: Zhejiang Prov., Lin’an Co. / West Tianmushan Nat. Res. / 0.5 km W Orig.Temple of Lion / Sect, 30.3415°N 119.4279°E, / J. Hájek &amp; J. Růžička leg.”, “2.–6.vii.2017, 1200m/ baited pitfall traps #07 (fish meat / ripening cheese), broad-leaved / deciduous forest, junction of Blind / Alley and track to immortal Peak” (<abbrev xmlns:xlink="http://www.w3.org/1999/xlink" content-type="institution" xlink:title="National Museum of Prague Collection, Prague, Czech Republic" xlink:type="simple">NMPC</abbrev>).</p></tp:treatment-sec><tp:treatment-sec sec-type="Differential diagnosis"><title>Differential diagnosis.</title><p>By both lateral pronotal striae being complete, <tp:taxon-name><tp:taxon-name-part taxon-name-part-type="genus" reg="Margarinotus">M.</tp:taxon-name-part> (<tp:taxon-name-part taxon-name-part-type="subgenus" reg="Grammostethus">G.</tp:taxon-name-part>) <tp:taxon-name-part taxon-name-part-type="species" reg="arrosor">arrosor</tp:taxon-name-part></tp:taxon-name> comb. nov. is similar to <tp:taxon-name><tp:taxon-name-part taxon-name-part-type="genus" reg="Margarinotus">M.</tp:taxon-name-part> (<tp:taxon-name-part taxon-name-part-type="subgenus" reg="Grammostethus">Grammostethus</tp:taxon-name-part>) <tp:taxon-name-part taxon-name-part-type="species" reg="mazuri">mazuri</tp:taxon-name-part></tp:taxon-name> sp. nov., differing from it by a more circular body shape, darker cuticular colour, generally larger body size, only three complete parallel dorsal elytral striae (<tp:taxon-name><tp:taxon-name-part taxon-name-part-type="genus" reg="Margarinotus">M.</tp:taxon-name-part> (<tp:taxon-name-part taxon-name-part-type="subgenus" reg="Grammostethus">G.</tp:taxon-name-part>) <tp:taxon-name-part taxon-name-part-type="species" reg="mazuri">mazuri</tp:taxon-name-part></tp:taxon-name> has four complete striae), less densely punctate propygidium and pygidium and more slender aedeagus devoid of translucent basal ring (present in <tp:taxon-name><tp:taxon-name-part taxon-name-part-type="genus" reg="Margarinotus">M.</tp:taxon-name-part> (<tp:taxon-name-part taxon-name-part-type="subgenus" reg="Grammostethus">Grammostethus</tp:taxon-name-part>) <tp:taxon-name-part taxon-name-part-type="species" reg="mazuri">mazuri</tp:taxon-name-part></tp:taxon-name>). The anterior margin of the mesoventrite of <tp:taxon-name><tp:taxon-name-part taxon-name-part-type="genus" reg="Margarinotus">M.</tp:taxon-name-part> (<tp:taxon-name-part taxon-name-part-type="subgenus" reg="Grammostethus">G.</tp:taxon-name-part>) <tp:taxon-name-part taxon-name-part-type="species" reg="arrosor">arrosor</tp:taxon-name-part></tp:taxon-name> comb. nov. is almost straight, feebly emarginate medially, similar to <tp:taxon-name><tp:taxon-name-part taxon-name-part-type="genus" reg="Margarinotus">M.</tp:taxon-name-part> (<tp:taxon-name-part taxon-name-part-type="subgenus" reg="Grammostethus">Grammostethus</tp:taxon-name-part>) <tp:taxon-name-part taxon-name-part-type="species" reg="mazuri">mazuri</tp:taxon-name-part></tp:taxon-name>.</p></tp:treatment-sec><tp:treatment-sec sec-type="Re-description"><title>Re-description.</title><p>Body length: 4.51–5.58 mm (<abbrev xmlns:xlink="http://www.w3.org/1999/xlink" xlink:title="length between anterior angles of pronotum and apices of elytra" xlink:type="simple">PEL</abbrev>: average = 5.03, <italic>n</italic> = 5); width, 3.88–4.85 (<abbrev xmlns:xlink="http://www.w3.org/1999/xlink" xlink:title="maximal width between outer margins of elytra" xlink:type="simple">EW</abbrev>: average = 4.32, <italic>n</italic> = 5). Body oval, black, shiny; body appendages castaneous.</p><p><bold><italic>Head</italic></bold>: frontal and supraorbital striae complete, straight anteriorly. Mandibles sparsely and finely punctate; frontal disk, clypeus, and labrum with microscopic punctures.</p><p><bold><italic>Pronotum</italic></bold>: marginal pronotal stria complete laterally, broadly interrupted behind head (Fig. <xref ref-type="fig" rid="F6">6</xref>); outer lateral stria complete; inner lateral stria complete, strongly crenate, slightly bisinuate medially, almost parallel to outer lateral stria. Disk of pronotum clothed with microscopic punctures, almost glabrous. Pronotal hypomeron glabrous.</p><fig id="F6" position="float" orientation="portrait"><object-id xmlns:xlink="http://www.w3.org/1999/xlink" content-type="doi" xlink:type="simple">10.3897/zookeys.1268.169537.figure6</object-id><object-id xmlns:xlink="http://www.w3.org/1999/xlink" content-type="arpha" xlink:type="simple">C5F95865-A66E-5C4C-A72F-099948ADDF16</object-id><label>Figure 6.</label><caption><p><tp:taxon-name><tp:taxon-name-part taxon-name-part-type="genus" reg="Margarinotus">Margarinotus</tp:taxon-name-part> (<tp:taxon-name-part taxon-name-part-type="subgenus" reg="Grammostethus">Grammostethus</tp:taxon-name-part>) <tp:taxon-name-part taxon-name-part-type="species" reg="arrosor">arrosor</tp:taxon-name-part></tp:taxon-name> comb. nov., habitus. <bold>A</bold>. Dorsal view; <bold>B</bold>. Ditto, ventral view. Scale bar: 1.0 mm.</p></caption><graphic xmlns:xlink="http://www.w3.org/1999/xlink" xlink:href="zookeys-1268-249_article-169537__-g006.jpg" id="oo_1534344.jpg" position="float" orientation="portrait" xlink:type="simple"><uri content-type="original_file" xlink:type="simple">https://binary.pensoft.net/fig/1534344</uri></graphic></fig><p><bold><italic>Elytra</italic></bold>: elytral disk clothed with microscopic punctures, almost glabrous; elytral epipleuron densely and coarsely punctate. Elytral humeri inconspicuous. Marginal elytral stria absent basally, present on apical elytral half; marginal epipleural stria complete, in dense punctures. External subhumeral as well as dorsal elytral striae I–III complete; dorsal elytral IV stria intermittent, medially absent, present as basal and apical fragments. Dorsal elytral striae I–III very regular, parallel-sided; stria V present as basal and apical rudiments; sutural elytral stria present on apical two-thirds. Oblique humeral stria finely impressed, present on basal third. All striae, except the oblique humeral one, deeply impressed but impunctate.</p><p><bold><italic>Abdomen</italic></bold>: pygidium and propygidium with an indistinct depression postero-laterally, with variously sized sparse punctures, intermingled with minute punctures. Propygidial punctures increasing in size and density laterally (Fig. <xref ref-type="fig" rid="F7">7</xref>). Punctures of pygidium denser and more regular than those of propygidium; pygidial apex glabrous.</p><fig id="F7" position="float" orientation="portrait"><object-id xmlns:xlink="http://www.w3.org/1999/xlink" content-type="doi" xlink:type="simple">10.3897/zookeys.1268.169537.figure7</object-id><object-id xmlns:xlink="http://www.w3.org/1999/xlink" content-type="arpha" xlink:type="simple">3A6E8DE8-5404-5787-AA63-CB431060CD3B</object-id><label>Figure 7.</label><caption><p><tp:taxon-name><tp:taxon-name-part taxon-name-part-type="genus" reg="Margarinotus">Margarinotus</tp:taxon-name-part> (<tp:taxon-name-part taxon-name-part-type="subgenus" reg="Grammostethus">Grammostethus</tp:taxon-name-part>) <tp:taxon-name-part taxon-name-part-type="species" reg="arrosor">arrosor</tp:taxon-name-part></tp:taxon-name> comb. nov. <bold>A</bold>. Prosternal process and mesoventrite; <bold>B</bold>. Intercoxal and lateral disks of metaventrite; <bold>C</bold>. Propygidium+pygidium. Scale bar: 1.0 mm.</p></caption><graphic xmlns:xlink="http://www.w3.org/1999/xlink" xlink:href="zookeys-1268-249_article-169537__-g007.jpg" id="oo_1534345.jpg" position="float" orientation="portrait" xlink:type="simple"><uri content-type="original_file" xlink:type="simple">https://binary.pensoft.net/fig/1534345</uri></graphic></fig><p><bold><italic>Prosternum</italic></bold>: prosternal lobe anteriorly rounded; marginal prosternal stria complete, well impressed, laterally subcariniform, interrupted medially. Disk of prosternal lobe coarsely punctate laterally; punctures becoming finer and sparser medially. Carinal prosternal striae present as short fragments on prosternal apophysis (Fig. <xref ref-type="fig" rid="F7">7</xref>); lateral prosternal striae similar to those of preceding species.</p><p><bold><italic>Mesoventrite</italic></bold>: anterior margin of mesoventrite almost straight, feebly emarginate medially; marginal mesoventral stria complete, crenulate. Mesoventral disk sparsely clothed with fine punctures, almost glabrous. Meso-metaventral suture complete, slightly bisinuate.</p><p><bold><italic>Metaventrite</italic></bold>: lateral metaventral stria (Fig. <xref ref-type="fig" rid="F7">7</xref>) fine, almost straight, not united with oblique stria that extends inwardly form middle of metaventral-metepisternal suture (Fig. <xref ref-type="fig" rid="F7">7</xref>). Intercoxal disk of metaventrite sparsely clothed with fine punctures throughout, almost glabrous, a few coarse punctures present along lateral metaventral stria. Lateral metaventral disk densely covered with large setiferous punctures basally, becoming smaller posteriorly, intermingled with fine minute punctures. Intercoxal disk of first visible abdominal sternite completely striate laterally, glabrous.</p><p><bold><italic>Legs</italic></bold>: protibia with seven moderately large teeth on outer margin, topped by small denticle; protibial groove deep, straight; protibial spur stout, long; outer face of protibia finely punctate and variolate. Mesotibia with a row of rather short denticles on outer margin, becoming doubled and slightly growing in size distally; mesotarsal claws of ultimate mesotarsomere ~ 1/2 its length. Metatibia in all aspects similar to mesotibia, but more slender and denticles on outer margin shorter.</p><p><bold><italic>Male genitalia</italic></bold>: aedeagus: basal piece short; ratio to parameres 1:5.5. Tegmen tubular, similar to the preceding species, but narrower; parameres narrowing apically (Fig. <xref ref-type="fig" rid="F8">8</xref>). Tergites and sternites VIII–X as in Fig. <xref ref-type="fig" rid="F9">9</xref>.</p><fig id="F8" position="float" orientation="portrait"><object-id xmlns:xlink="http://www.w3.org/1999/xlink" content-type="doi" xlink:type="simple">10.3897/zookeys.1268.169537.figure8</object-id><object-id xmlns:xlink="http://www.w3.org/1999/xlink" content-type="arpha" xlink:type="simple">E809B183-97BA-5FEB-A264-B7802AEF9A38</object-id><label>Figure 8.</label><caption><p><tp:taxon-name><tp:taxon-name-part taxon-name-part-type="genus" reg="Margarinotus">Margarinotus</tp:taxon-name-part> (<tp:taxon-name-part taxon-name-part-type="subgenus" reg="Grammostethus">Grammostethus</tp:taxon-name-part>) <tp:taxon-name-part taxon-name-part-type="species" reg="arrosor">arrosor</tp:taxon-name-part></tp:taxon-name> comb. nov., aedeagus. <bold>A</bold>. Dorsal view; <bold>B</bold>. Ditto, lateral view; <bold>C</bold>. Median armature; <bold>D</bold>. Aedeagus, ventral view. Scale bar: 0.5 mm.</p></caption><graphic xmlns:xlink="http://www.w3.org/1999/xlink" xlink:href="zookeys-1268-249_article-169537__-g008.jpg" id="oo_1534346.jpg" position="float" orientation="portrait" xlink:type="simple"><uri content-type="original_file" xlink:type="simple">https://binary.pensoft.net/fig/1534346</uri></graphic></fig><fig id="F9" position="float" orientation="portrait"><object-id xmlns:xlink="http://www.w3.org/1999/xlink" content-type="doi" xlink:type="simple">10.3897/zookeys.1268.169537.figure9</object-id><object-id xmlns:xlink="http://www.w3.org/1999/xlink" content-type="arpha" xlink:type="simple">ECC3BE3D-A64C-5721-8D2B-D8BC483F0130</object-id><label>Figure 9.</label><caption><p><tp:taxon-name><tp:taxon-name-part taxon-name-part-type="genus" reg="Margarinotus">Margarinotus</tp:taxon-name-part> (<tp:taxon-name-part taxon-name-part-type="subgenus" reg="Grammostethus">Grammostethus</tp:taxon-name-part>) <tp:taxon-name-part taxon-name-part-type="species" reg="arrosor">arrosor</tp:taxon-name-part></tp:taxon-name> comb. nov., male terminalia. <bold>A</bold>. 8<sup>th</sup> tergite and sternite, ventral view; <bold>B</bold>. Ditto, lateral view; <bold>C</bold>. 9<sup>th</sup> and 10<sup>th</sup> tergites, dorsal view; <bold>D</bold>. 9<sup>th</sup> sternite, ventral view. Scale bar: 0.5 mm.</p></caption><graphic xmlns:xlink="http://www.w3.org/1999/xlink" xlink:href="zookeys-1268-249_article-169537__-g009.jpg" id="oo_1534347.jpg" position="float" orientation="portrait" xlink:type="simple"><uri content-type="original_file" xlink:type="simple">https://binary.pensoft.net/fig/1534347</uri></graphic></fig></tp:treatment-sec><tp:treatment-sec sec-type="Distribution"><title>Distribution.</title><p>Originally described from China (Fujian), new to provinces Guangdong, Zhejiang, and Jiangxi.</p></tp:treatment-sec><tp:treatment-sec sec-type="Biology"><title>Biology.</title><p>Unknown, collected by flight interception traps.</p></tp:treatment-sec><tp:treatment-sec sec-type="Remarks"><title>Remarks.</title><p><xref ref-type="bibr" rid="B1">Bickhardt (1920)</xref> described <italic><tp:taxon-name><tp:taxon-name-part taxon-name-part-type="genus" reg="Hister">Hister</tp:taxon-name-part> <tp:taxon-name-part taxon-name-part-type="species" reg="arrosor">arrosor</tp:taxon-name-part></tp:taxon-name></italic> based on two specimens: one from “China” (kept in his private collection, housed now in <abbrev xmlns:xlink="http://www.w3.org/1999/xlink" content-type="institution" xlink:title="Zoological Museum of the Humboldt University Berlin, Germany" xlink:type="simple">ZMHUB</abbrev>) and another one from “Prov. Fo-kien” [= Fujian Prov., China], housed in Hamburg Museum of Natural History, Germany. Since the collections of Hamburg museum were destroyed during WWII (see also <xref ref-type="bibr" rid="B8">Lackner 2015</xref>: 96) it is possible that only one syntype housed in <abbrev xmlns:xlink="http://www.w3.org/1999/xlink" content-type="institution" xlink:title="Zoological Museum of the Humboldt University Berlin, Germany" xlink:type="simple">ZMHUB</abbrev> remains. Unfortunately the <tp:taxon-name><tp:taxon-name-part taxon-name-part-type="order" reg="Coleoptera">Coleoptera</tp:taxon-name-part></tp:taxon-name> section of the entomological collections at <abbrev xmlns:xlink="http://www.w3.org/1999/xlink" content-type="institution" xlink:title="Zoological Museum of the Humboldt University Berlin, Germany" xlink:type="simple">ZMHUB</abbrev> has been closed temporarily due to the absence of curators. We have therefore not been able to compare our specimens with the type and identified them only by careful comparison with Bickhardt’s description. The species is herein figured for the first time.</p><p><italic><tp:taxon-name><tp:taxon-name-part taxon-name-part-type="genus" reg="Margarinotus">Margarinotus</tp:taxon-name-part></tp:taxon-name></italic> (<italic><tp:taxon-name><tp:taxon-name-part taxon-name-part-type="genus" reg="Grammostethus">G.</tp:taxon-name-part></tp:taxon-name></italic>) <italic>arrosor</italic>, like <tp:taxon-name><tp:taxon-name-part taxon-name-part-type="genus" reg="Margarinotus">M.</tp:taxon-name-part> (<tp:taxon-name-part taxon-name-part-type="subgenus" reg="Grammostethus">G.</tp:taxon-name-part>) <tp:taxon-name-part taxon-name-part-type="species" reg="mazuri">mazuri</tp:taxon-name-part></tp:taxon-name> sp. nov. possesses double lateral pronotal striae, which hitherto classified it to subgenus <italic><tp:taxon-name><tp:taxon-name-part taxon-name-part-type="genus" reg="Ptomister">Ptomister</tp:taxon-name-part></tp:taxon-name></italic> by all previous authors. However, due to the apically “open” parameres and eversible median lobe it is herein transferred into <italic><tp:taxon-name><tp:taxon-name-part taxon-name-part-type="genus" reg="Grammostethus">Grammostethus</tp:taxon-name-part></tp:taxon-name></italic> (see also discussion below).</p><p>During the sampling by the flight interception (FIT) method <tp:taxon-name><tp:taxon-name-part taxon-name-part-type="genus" reg="Margarinotus">Margarinotus</tp:taxon-name-part> (<tp:taxon-name-part taxon-name-part-type="subgenus" reg="Grammostethus">Grammostethus</tp:taxon-name-part>) <tp:taxon-name-part taxon-name-part-type="species" reg="arrosor">arrosor</tp:taxon-name-part></tp:taxon-name> comb. nov. has been observed to be much less common than its above-described congener <tp:taxon-name><tp:taxon-name-part taxon-name-part-type="genus" reg="Margarinotus">M.</tp:taxon-name-part> (<tp:taxon-name-part taxon-name-part-type="subgenus" reg="Grammostethus">Grammostethus</tp:taxon-name-part>) <tp:taxon-name-part taxon-name-part-type="species" reg="mazuri">mazuri</tp:taxon-name-part></tp:taxon-name> sp. nov.</p></tp:treatment-sec><ref-list><ref id="B24"><mixed-citation xmlns:xlink="http://www.w3.org/1999/xlink" xlink:type="simple">Wenzel RL (1944) On the classification of the histerid beetles. Field Museum of Natural History-Zoology 28(2): 1–144. <ext-link xlink:href="10.5962/bhl.title.3043" ext-link-type="doi" xlink:type="simple">https://doi.org/10.5962/bhl.title.3043</ext-link></mixed-citation></ref><ref id="B6"><mixed-citation xmlns:xlink="http://www.w3.org/1999/xlink" xlink:type="simple">Kryzhanovskij OL, Reichardt AN (1976) Zhuki Nadsemeystva <tp:taxon-name><tp:taxon-name-part taxon-name-part-type="superfamily">Histeroidea</tp:taxon-name-part></tp:taxon-name> (semeystva <tp:taxon-name><tp:taxon-name-part taxon-name-part-type="family">Sphaeritidae</tp:taxon-name-part></tp:taxon-name>, <tp:taxon-name><tp:taxon-name-part taxon-name-part-type="family">Histeridae</tp:taxon-name-part></tp:taxon-name>, <tp:taxon-name><tp:taxon-name-part taxon-name-part-type="family">Synteliidae</tp:taxon-name-part></tp:taxon-name>). [Beetles of the superfamily <tp:taxon-name><tp:taxon-name-part taxon-name-part-type="superfamily">Histeroidea</tp:taxon-name-part></tp:taxon-name> (families <tp:taxon-name><tp:taxon-name-part taxon-name-part-type="family">Sphaeritidae</tp:taxon-name-part></tp:taxon-name>, <tp:taxon-name><tp:taxon-name-part taxon-name-part-type="family">Histeridae</tp:taxon-name-part></tp:taxon-name>, <tp:taxon-name><tp:taxon-name-part taxon-name-part-type="family">Syntelidae</tp:taxon-name-part></tp:taxon-name>)]. In: Fauna SSSR, Zhestokrylye, Vyp. 4. Nauka, Leningrad, 434 pp [in Russian].</mixed-citation></ref><ref id="B14"><mixed-citation xmlns:xlink="http://www.w3.org/1999/xlink" xlink:type="simple">Mazur S (1984) A world catalogue of <tp:taxon-name><tp:taxon-name-part taxon-name-part-type="family">Histeridae</tp:taxon-name-part></tp:taxon-name>. Polskie Pismo Entomologiczne, 54(3–4), 376 pp.</mixed-citation></ref><ref id="B15"><mixed-citation xmlns:xlink="http://www.w3.org/1999/xlink" xlink:type="simple">Mazur S (1997) A World Catalogue of the <tp:taxon-name><tp:taxon-name-part taxon-name-part-type="family">Histeridae</tp:taxon-name-part></tp:taxon-name>. Genus – International Journal of the Invertebrate Taxonomy, Supplement, 373 pp.</mixed-citation></ref><ref id="B17"><mixed-citation xmlns:xlink="http://www.w3.org/1999/xlink" xlink:type="simple">Mazur S (2011) A concise catalogue of the <tp:taxon-name><tp:taxon-name-part taxon-name-part-type="family">Histeridae</tp:taxon-name-part></tp:taxon-name> (<tp:taxon-name><tp:taxon-name-part taxon-name-part-type="order">Coleoptera</tp:taxon-name-part></tp:taxon-name>). Warsaw University of Life Sciences, SGGW Press, Warsaw, 332 pp.</mixed-citation></ref><ref id="B9"><mixed-citation xmlns:xlink="http://www.w3.org/1999/xlink" xlink:type="simple">Lackner T, Mazur S, Newton AF (2015) <tp:taxon-name><tp:taxon-name-part taxon-name-part-type="family">Histeridae</tp:taxon-name-part></tp:taxon-name>. In: Löbl I, D Löbl (Eds) Catalogue of Palaearctic <tp:taxon-name><tp:taxon-name-part taxon-name-part-type="order">Coleoptera</tp:taxon-name-part></tp:taxon-name>. Vol. 2 <tp:taxon-name><tp:taxon-name-part taxon-name-part-type="superfamily">Hydrophiloidea</tp:taxon-name-part></tp:taxon-name>-<tp:taxon-name><tp:taxon-name-part taxon-name-part-type="superfamily">Staphylinoidea</tp:taxon-name-part></tp:taxon-name>. Revised and Updated Edition. Brill, Leiden &amp; Boston, 76–130.</mixed-citation></ref><ref id="B1"><mixed-citation xmlns:xlink="http://www.w3.org/1999/xlink" xlink:type="simple">Bickhardt H (1920) Übersicht der mit <italic><tp:taxon-name><tp:taxon-name-part taxon-name-part-type="genus">Hister</tp:taxon-name-part> <tp:taxon-name-part taxon-name-part-type="species">terricola</tp:taxon-name-part></tp:taxon-name></italic> Germ. und <italic>cadaverinus</italic> Hoffm. verwandten paläarktischen Arten (44. Beitrag zur Kenntnis der Histeriden). Entomologische Blätter 16: 97–102.</mixed-citation></ref><ref id="B8"><mixed-citation xmlns:xlink="http://www.w3.org/1999/xlink" xlink:type="simple">Lackner T (2015) Revision of the genus <italic><tp:taxon-name><tp:taxon-name-part taxon-name-part-type="genus">Exaesiopus</tp:taxon-name-part></tp:taxon-name></italic> Reichardt, 1926 (<tp:taxon-name><tp:taxon-name-part taxon-name-part-type="order">Coleoptera</tp:taxon-name-part></tp:taxon-name>, <tp:taxon-name><tp:taxon-name-part taxon-name-part-type="family">Histeridae</tp:taxon-name-part></tp:taxon-name>, <tp:taxon-name><tp:taxon-name-part taxon-name-part-type="subfamily">Saprininae</tp:taxon-name-part></tp:taxon-name>). ZooKeys 479(4): 65–108. <ext-link xlink:href="10.3897/zookeys.479.8738" ext-link-type="doi" xlink:type="simple">https://doi.org/10.3897/zookeys.479.8738</ext-link></mixed-citation></ref></ref-list></tp:taxon-treatment>
