# Supplementary material for: Two new Margarinotus Marseul, 1853 from Jiangxi, Guangxi, and Guangdong provinces (China), with an updated key to all Chinese species (Coleoptera, Histeridae, Histerinae, Histerini)
Source: Zookeys. 2026 Feb 6;1268:249–80. doi: 10.3897/zookeys.1268.169537 (PMC12905591; doi:10.3897/zookeys.1268.169537)
Supplement: XML Treatment for Margarinotus (Grammostethus) birmanus [file zookeys.1268.169537-treatment3.xml]

<!DOCTYPE tp:taxon-treatment
  PUBLIC "-//TaxonX//DTD Taxonomic Treatment Publishing DTD v0 20100105//EN" "tax-treatment-NSO.dtd">
<tp:taxon-treatment xmlns:tp="http://www.plazi.org/taxpub"><tp:treatment-meta><kwd-group><label>Taxon classification</label><kwd>
                <named-content content-type="kingdom">Animalia</named-content>
              </kwd><kwd>
                <named-content content-type="order">Coleoptera</named-content>
              </kwd><kwd>
                <named-content content-type="family">Histeridae</named-content>
              </kwd></kwd-group><mixed-citation publication-type="journal"><person-group><name><surname>Zheng</surname><given-names>Jihuan</given-names></name><name><surname>Yang</surname><given-names>Haidong</given-names></name><name><surname>Lackner</surname><given-names>Tomáš</given-names></name></person-group><article-title>Two new <italic><tp:taxon-name><tp:taxon-name-part taxon-name-part-type="genus" reg="Margarinotus">Margarinotus</tp:taxon-name-part></tp:taxon-name></italic> Marseul, 1853 from Jiangxi, Guangxi, and Guangdong provinces (China), with an updated key to all Chinese species (<tp:taxon-name><tp:taxon-name-part taxon-name-part-type="order" reg="Coleoptera">Coleoptera</tp:taxon-name-part></tp:taxon-name>, <tp:taxon-name><tp:taxon-name-part taxon-name-part-type="family" reg="Histeridae">Histeridae</tp:taxon-name-part></tp:taxon-name>, <tp:taxon-name><tp:taxon-name-part taxon-name-part-type="subfamily" reg="Histerinae">Histerinae</tp:taxon-name-part></tp:taxon-name>, <tp:taxon-name><tp:taxon-name-part taxon-name-part-type="tribe" reg="Histerini">Histerini</tp:taxon-name-part></tp:taxon-name>)</article-title><source>Zookeys</source><day>06</day><month>02</month><year>2026</year><volume>1268</volume><fpage>249</fpage><lpage>280</lpage><pub-id pub-id-type="doi">10.3897/zookeys.1268.169537</pub-id></mixed-citation></tp:treatment-meta><tp:nomenclature><tp:taxon-name><object-id xmlns:xlink="http://www.w3.org/1999/xlink" content-type="arpha" xlink:type="simple">B786E5EA-6DB3-5B7D-A386-C9878806F36E</object-id>
                    		<tp:taxon-name-part taxon-name-part-type="genus" reg="Margarinotus">Margarinotus</tp:taxon-name-part> (<tp:taxon-name-part taxon-name-part-type="subgenus" reg="Grammostethus">Grammostethus</tp:taxon-name-part>) <tp:taxon-name-part taxon-name-part-type="species" reg="birmanus">birmanus</tp:taxon-name-part>
                    	</tp:taxon-name><tp:taxon-authority>Lundgren, 1992</tp:taxon-authority><xref ref-type="fig" rid="F10">Figs 10</xref><xref ref-type="fig" rid="F11">, 11</xref><xref ref-type="fig" rid="F12">, 12</xref><tp:nomenclature-citation-list><tp:nomenclature-citation><tp:taxon-name><tp:taxon-name-part taxon-name-part-type="genus" reg="Hister">Hister</tp:taxon-name-part> <tp:taxon-name-part taxon-name-part-type="species" reg="gentilis">gentilis</tp:taxon-name-part></tp:taxon-name><comment> Lewis, 1891: 25 (not Horn, 1883: 285). Lundgren in Johnson et al. 1992: 12.</comment></tp:nomenclature-citation><tp:nomenclature-citation><tp:taxon-name><tp:taxon-name-part taxon-name-part-type="genus" reg="Grammostethus">Grammostethus</tp:taxon-name-part> <tp:taxon-name-part taxon-name-part-type="species" reg="gentilis">gentilis</tp:taxon-name-part></tp:taxon-name><comment> Lewis, 1906: 400 (included in <tp:taxon-name><tp:taxon-name-part taxon-name-part-type="genus" reg="Grammostethus">Grammostethus</tp:taxon-name-part></tp:taxon-name>).</comment></tp:nomenclature-citation><tp:nomenclature-citation><tp:taxon-name><tp:taxon-name-part taxon-name-part-type="genus" reg="Margarinotus">Margarinotus</tp:taxon-name-part> <tp:taxon-name-part taxon-name-part-type="species" reg="gentilis">gentilis</tp:taxon-name-part></tp:taxon-name><comment> Wenzel, 1944: 26 (catalogued).</comment></tp:nomenclature-citation><tp:nomenclature-citation><tp:taxon-name><tp:taxon-name-part taxon-name-part-type="genus" reg="Margarinotus">Margarinotus</tp:taxon-name-part> (<tp:taxon-name-part taxon-name-part-type="subgenus" reg="Grammostethus">Grammostethus</tp:taxon-name-part>) <tp:taxon-name-part taxon-name-part-type="species" reg="gentilis">gentilis</tp:taxon-name-part></tp:taxon-name><comment>: <xref ref-type="bibr" rid="B14">Mazur 1984</xref>: 175 (catalogued).</comment></tp:nomenclature-citation><tp:nomenclature-citation><tp:taxon-name><tp:taxon-name-part taxon-name-part-type="genus" reg="Margarinotus">Margarinotus</tp:taxon-name-part> (<tp:taxon-name-part taxon-name-part-type="subgenus" reg="Grammostethus">Grammostethus</tp:taxon-name-part>) <tp:taxon-name-part taxon-name-part-type="species" reg="birmanus">birmanus</tp:taxon-name-part></tp:taxon-name><comment>: <xref ref-type="bibr" rid="B15">Mazur 1997</xref>: 100 (catalogued). <xref ref-type="bibr" rid="B16">Mazur 2007</xref>: 75 (distribution). <xref ref-type="bibr" rid="B17">Mazur 2011</xref>: 83 (catalogued). <xref ref-type="bibr" rid="B2">Gomy and Vienna 2013</xref>: 160 (distribution). <xref ref-type="bibr" rid="B18">Mazur 2013</xref>: 190 (distribution). <xref ref-type="bibr" rid="B9">Lackner et al. 2015</xref>: 99 (catalogued).</comment></tp:nomenclature-citation></tp:nomenclature-citation-list></tp:nomenclature><tp:treatment-sec sec-type="Type material examined"><title>Type material examined.</title><p><bold><italic>Lectotype</italic></bold> (present designation), male, side-mounted on a mounting card, genitalia extracted and glued to the same mounting card as specimen, with following labels: “Carin Chebá / 900-1100 m / I. Fea V XII-88” (black-framed, printed label), followed by: “gentilis / Lewis” (black-framed, written label), followed by: “Typus” (red-framed, red-printed label), followed by: “Hister / gentilis / Lewis” (written), followed by: “Museo Civico / di Genova” (light green, black-framed printed label), followed by: “SYNTYPUS / Hister / gentilis / Lewis, 1891” (light-red, printed-written label), followed by: “LECTOTYPE / <italic>Hister gentilis</italic> / Lewis, 1892 / Des.T. Lackner 2025” (red label, printed). <bold><italic>Paralectotypes</italic></bold>: 2 females+1 male, with following labels: “Carin Chebá / 900-1100 m / I. Fea V XII-88” (black-framed, printed label), followed by: “SYNTYPUS / Hister / gentilis / Lewis, 1891” (light-red, printed-written label), followed by: “Museo Civico / di Genova” (light green, black-framed printed label), followed by: “Paralectotype / <italic>Hister gentilis</italic> / Lewis, 1892 / Des.T. Lackner 2025” (red label, printed) (<abbrev xmlns:xlink="http://www.w3.org/1999/xlink" content-type="institution" xlink:title="Museo di Storia Naturale “Giacomo Doria”, Genova, Italy" xlink:type="simple">MSNG</abbrev>). Paralectotype, sex undetermined, genitalia extracted, but not present with the specimen (probably a male), side-mounted on a triangular mounting card, both protarsi as well as right mesotarsus missing, with following labels: “Carin Chebà / 900-1000 m. / L. Fea V XIII-88” (printed, black-margined label), followed by: “Hister / gentilis / Type. Lewis” (written), followed by: “Museo Civ / Genova” (orange label, printed), followed by: “SYN- / TYPE” (blue-margined, round label, printed), followed by: “G. Lewis Coll. / B.M. 1926-39” (printed), followed by: “qr code / NMHUK 014436786” (printed), followed by: “Paralectotype / <italic>Hister gentilis</italic> / Lewis, 1892 / Des.T. Lackner 2025” (red label, printed) (<named-content xmlns:xlink="http://www.w3.org/1999/xlink" content-type="dwc:institutional_code" xlink:title="Natural History Museum, London" xlink:href="https://scientific-collections.gbif.org/institution/1d808a7c-1f9e-4379-9616-edb749ecf10e" xlink:type="simple">NHMUK</named-content>). Paralectotype, female, side-mounted on a triangular mounting card, with following labels: “Carin Chebà / 900-1000 m. / L. Fea V XIII-88” (printed, black-margined label), followed by: “Hister / gentilis” (written), followed by: “Museo Civ / Genova” (orange label, printed), followed by: “SYN- / TYPE” (blue-margined, round label, printed), followed by: “G. Lewis Coll. / B.M. 1926-39” (printed), followed by: “qr code / NMHUK 014436787” (printed), followed by: “Paralectotype / <italic>Hister gentilis</italic> / Lewis, 1892 / Des.T. Lackner 2025” (red label, printed). (<named-content xmlns:xlink="http://www.w3.org/1999/xlink" content-type="dwc:institutional_code" xlink:title="Natural History Museum, London" xlink:href="https://scientific-collections.gbif.org/institution/1d808a7c-1f9e-4379-9616-edb749ecf10e" xlink:type="simple">NHMUK</named-content>).</p><fig id="F10" position="float" orientation="portrait"><object-id xmlns:xlink="http://www.w3.org/1999/xlink" content-type="doi" xlink:type="simple">10.3897/zookeys.1268.169537.figure10</object-id><object-id xmlns:xlink="http://www.w3.org/1999/xlink" content-type="arpha" xlink:type="simple">AA343DF9-800A-50D8-A929-0048B39A834F</object-id><label>Figure 10.</label><caption><p><tp:taxon-name><tp:taxon-name-part taxon-name-part-type="genus" reg="Margarinotus">Margarinotus</tp:taxon-name-part> (<tp:taxon-name-part taxon-name-part-type="subgenus" reg="Grammostethus">Grammostethus</tp:taxon-name-part>) <tp:taxon-name-part taxon-name-part-type="species" reg="birmanus">birmanus</tp:taxon-name-part></tp:taxon-name> Lundgren, 1992 (= <italic><tp:taxon-name><tp:taxon-name-part taxon-name-part-type="genus" reg="Hister">Hister</tp:taxon-name-part> <tp:taxon-name-part taxon-name-part-type="species" reg="gentilis">gentilis</tp:taxon-name-part></tp:taxon-name></italic> Lewis, 1891), paralectotype, habitus. <bold>A</bold>. Dorsal view; <bold>B</bold>. Ventral view. Scale bar: 1.0 mm.</p></caption><graphic xmlns:xlink="http://www.w3.org/1999/xlink" xlink:href="zookeys-1268-249_article-169537__-g010.jpg" id="oo_1534348.jpg" position="float" orientation="portrait" xlink:type="simple"><uri content-type="original_file" xlink:type="simple">https://binary.pensoft.net/fig/1534348</uri></graphic></fig><fig id="F11" position="float" orientation="portrait"><object-id xmlns:xlink="http://www.w3.org/1999/xlink" content-type="doi" xlink:type="simple">10.3897/zookeys.1268.169537.figure11</object-id><object-id xmlns:xlink="http://www.w3.org/1999/xlink" content-type="arpha" xlink:type="simple">363D8EC5-7D30-51E8-91DA-30F9754869D4</object-id><label>Figure 11.</label><caption><p><tp:taxon-name><tp:taxon-name-part taxon-name-part-type="genus" reg="Margarinotus">Margarinotus</tp:taxon-name-part> (<tp:taxon-name-part taxon-name-part-type="subgenus" reg="Grammostethus">Grammostethus</tp:taxon-name-part>) <tp:taxon-name-part taxon-name-part-type="species" reg="birmanus">birmanus</tp:taxon-name-part></tp:taxon-name> Lundgren, 1992 (= <italic><tp:taxon-name><tp:taxon-name-part taxon-name-part-type="genus" reg="Hister">Hister</tp:taxon-name-part> <tp:taxon-name-part taxon-name-part-type="species" reg="gentilis">gentilis</tp:taxon-name-part></tp:taxon-name></italic> Lewis, 1891), paralectotype, aedeagus. <bold>A</bold>. Dorsal view; <bold>B</bold>. Ditto, lateral view; <bold>C</bold>. Median armature; <bold>D</bold>. Aedeagus, ventral view. Scale bar: 0.5 mm.</p></caption><graphic xmlns:xlink="http://www.w3.org/1999/xlink" xlink:href="zookeys-1268-249_article-169537__-g011.jpg" id="oo_1534349.jpg" position="float" orientation="portrait" xlink:type="simple"><uri content-type="original_file" xlink:type="simple">https://binary.pensoft.net/fig/1534349</uri></graphic></fig></tp:treatment-sec><tp:treatment-sec sec-type="Additional material examined"><title>Additional material examined.</title><p>Laos. 1 spec., “LAO-NE, Hua Phan / prov., <named-content xmlns:xlink="http://www.w3.org/1999/xlink" content-type="dwc:verbatimCoordinates" xlink:type="simple">20°12'N, 104°01'E</named-content> / PHU PHAN Mt. / ~ 1750m, 17.v.3.vi. / 2007, Vít Kubáň leg.”, “NHMB, / expedition to / Laos, 2007” (<abbrev xmlns:xlink="http://www.w3.org/1999/xlink" content-type="institution" xlink:title="Natural History Museum Basel, Basel, Switzerland" xlink:type="simple">NMB</abbrev>), <bold>with doubt</bold>. 1 male + 1 female: “LAOS Houa Phan Prov. / Sam Neua / Ban Saleuy (1200m) / 6.v.2012, P. Guérard leg.” (ZSM). 1 spec., Laos, Bokeo Province, 5 km W of Ban Toup, Bokeo Nature Reserve, 500–700m, 20°27-28'N / 100°45'E, 4.-18.v.2011. NMHB Basel, Laos 2011 Expedition, M. Brancucci, M. Geiser, D. Hauck, Z. Kraus, A. Phantala &amp; E. Vongphachan lgt. (<abbrev xmlns:xlink="http://www.w3.org/1999/xlink" content-type="institution" xlink:title="Museo di Storia Naturale “Giacomo Doria”, Genova, Italy" xlink:type="simple">MSNG</abbrev>).</p></tp:treatment-sec><tp:treatment-sec sec-type="Re-description"><title>Re-description.</title><p><bold><italic>Measurements</italic></bold>: <abbrev xmlns:xlink="http://www.w3.org/1999/xlink" xlink:title="length between anterior angles of pronotum and apices of elytra" xlink:type="simple">PEL</abbrev>: 5.60–6.00 mm; <abbrev xmlns:xlink="http://www.w3.org/1999/xlink" xlink:title="length of elytron along sutural line" xlink:type="simple">EL</abbrev>: 3.50–4.00 mm; <abbrev xmlns:xlink="http://www.w3.org/1999/xlink" xlink:title="width between anterior angles of pronotum" xlink:type="simple">APW</abbrev>: 2.00–2.20 mm; <abbrev xmlns:xlink="http://www.w3.org/1999/xlink" xlink:title="width between posterior angles of pronotum" xlink:type="simple">PPW</abbrev>: 4.20–4.50 mm; <abbrev xmlns:xlink="http://www.w3.org/1999/xlink" xlink:title="maximal width between outer margins of elytra" xlink:type="simple">EW</abbrev>: 5.10–5.70 mm. Oval, black, shiny; dorsum of elytra and pronotum with scattered microscopic punctures.</p><p><bold><italic>Head</italic></bold>: frontoclypeal region flattened, glabrous; frontal stria angulate, medially straight; supraorbital stria complete; occipital stria absent. Eyes prominent; mandibles smooth, prognathous, elongated; labrum almost semi-circular. Other mouthparts not examined; antennae rather long; club typical for <tp:taxon-name><tp:taxon-name-part taxon-name-part-type="tribe" reg="Histerini">Histerini</tp:taxon-name-part></tp:taxon-name>, with two distinct sutures.</p><p><bold><italic>Pronotum</italic></bold>: lateral sides strongly convergent anteriorly; marginal pronotal stria thin, complete; outer lateral pronotal stria on apical end slightly inwardly bent, shortened basally; inner lateral pronotal stria slightly bisinuate; basal end slightly inwardly bent, otherwise complete laterally and anteriorly; surface ventrad to it with scattered punctures. Pronotal hypomeron glabrous.</p><p><bold><italic>Elytra</italic></bold>: elytral epipleuron with dense deep punctures; marginal epipleural stria fine, complete. Humeral elytral stria fine, short; outer subhumeral stria almost complete, deeply impressed, shortened on both ends. Dorsal elytral striae I–IV almost complete (in case of at least one Laotian specimen stria IV is weakened and intermittent), running sub-parallel; stria V present on apical half (approximately) and as well as short curved basal fragment; sutural elytral stria slightly longer, surpassing elytral half basally.</p><p><bold><italic>Abdomen</italic></bold>: propygidium with faint irregular depressions; punctures deep, separated by ~ 1–2 × their diameter; pygidium with similar punctuation; punctures becoming smaller apically, on apical third punctures very fine, dense, and small.</p><p><bold><italic>Prosternum</italic></bold>: prosternal lobe apically rounded; marginal prosternal stria fine, complete, laterally prosternal lobe with several deep punctures. Pronotal process broad, slightly convex; lateral pronotal striae short, carinate; carinal prosternal striae present between procoxae, basally united; lateral sides of prosternal process with sparse deep punctures.</p><p><bold><italic>Mesoventrite</italic></bold>: glabrous; marginal mesoventral stria complete and carinate.</p><p><bold><italic>Metaventrite</italic></bold>: intercoxal disk glabrous; lateral metaventral stria straight, complete, its apical end attaining oblique metaventral stria; lateral disk of metaventrite with large dense setigerous punctures separated by less than half their diameter; metepisternum very narrow, with several deep punctures.</p><p><bold><italic>First visible abdominal sternite</italic></bold>: disk smooth, completely striate laterally.</p><p><bold><italic>Legs</italic></bold>: protibia on outer margin with seven or eight low teeth topped by short denticle, in-between teeth minute denticles appear, inserted directly on outer protibial margin; protarsal groove deep, straight. Protibial spur conspicuous, inserted near tarsal insertion, another shorter and stouter spur inserted on anterior protibial margin; protarsus well developed; protarsal claws strong, bent. Mesotibia and metatibia slightly widened, with two rows of short sparse denticles inserted along outer margin. Meso- and metatarsus rather short and thickened.</p><p><bold><italic>Male genitalia</italic></bold>: Aedeagus (Fig. <xref ref-type="fig" rid="F1">1A–C</xref>) thickest in middle, gradually tapering apically. Translucent ring near tegmen base present (this condition is similar to <tp:taxon-name><tp:taxon-name-part taxon-name-part-type="genus" reg="Margarinotus">M.</tp:taxon-name-part> (<tp:taxon-name-part taxon-name-part-type="subgenus" reg="Grammostethus">G.</tp:taxon-name-part>) <tp:taxon-name-part taxon-name-part-type="species" reg="mazuri">mazuri</tp:taxon-name-part></tp:taxon-name> sp. nov.). Tergites and sternites VIII–X as in Fig. <xref ref-type="fig" rid="F12">12</xref>.</p><fig id="F12" position="float" orientation="portrait"><object-id xmlns:xlink="http://www.w3.org/1999/xlink" content-type="doi" xlink:type="simple">10.3897/zookeys.1268.169537.figure12</object-id><object-id xmlns:xlink="http://www.w3.org/1999/xlink" content-type="arpha" xlink:type="simple">2F97BC24-0100-5611-80E8-09FF4958833A</object-id><label>Figure 12.</label><caption><p><tp:taxon-name><tp:taxon-name-part taxon-name-part-type="genus" reg="Margarinotus">Margarinotus</tp:taxon-name-part> (<tp:taxon-name-part taxon-name-part-type="subgenus" reg="Grammostethus">Grammostethus</tp:taxon-name-part>) <tp:taxon-name-part taxon-name-part-type="species" reg="birmanus">birmanus</tp:taxon-name-part></tp:taxon-name> Lundgren, 1992 (= <italic><tp:taxon-name><tp:taxon-name-part taxon-name-part-type="genus" reg="Hister">Hister</tp:taxon-name-part> <tp:taxon-name-part taxon-name-part-type="species" reg="gentilis">gentilis</tp:taxon-name-part></tp:taxon-name></italic> Lewis, 1891), paralectotype, male terminalia. <bold>A</bold>. 8<sup>th</sup> tergite and sternite, ventral view; <bold>B</bold>. Ditto, lateral view; <bold>C</bold>. 9<sup>th</sup> sternite, ventral view; <bold>D</bold>. 9<sup>th</sup> and 10<sup>th</sup> tergites, dorsal view. Scale bar: 0.5 mm.</p></caption><graphic xmlns:xlink="http://www.w3.org/1999/xlink" xlink:href="zookeys-1268-249_article-169537__-g012.jpg" id="oo_1534350.jpg" position="float" orientation="portrait" xlink:type="simple"><uri content-type="original_file" xlink:type="simple">https://binary.pensoft.net/fig/1534350</uri></graphic></fig></tp:treatment-sec><tp:treatment-sec sec-type="Distribution"><title>Distribution.</title><p>Myanmar, Laos. Occurrence in mainland China possible. Described from Myanmar (= Burma), later reported from Taiwan (<xref ref-type="bibr" rid="B16">Mazur 2007</xref>). We have seen photographs of Taiwanese specimens identified as <tp:taxon-name><tp:taxon-name-part taxon-name-part-type="genus" reg="Margarinotus">M.</tp:taxon-name-part> (<tp:taxon-name-part taxon-name-part-type="subgenus" reg="Grammostethus">G.</tp:taxon-name-part>) <tp:taxon-name-part taxon-name-part-type="species" reg="birmanus">birmanus</tp:taxon-name-part></tp:taxon-name> by Mazur and we believe they represent a different species. Its occurrence in Taiwan therefore remains questionable. <xref ref-type="bibr" rid="B18">Mazur (2013)</xref> reported this species as new to Laos; <xref ref-type="bibr" rid="B2">Gomy and Vienna (2013)</xref> reported it later that year from that country as well. We were able to examine the specimen mentioned by Mazur and list it here as <italic><tp:taxon-name><tp:taxon-name-part taxon-name-part-type="genus" reg="Margarinotus">M.</tp:taxon-name-part></tp:taxon-name></italic> (<italic><tp:taxon-name><tp:taxon-name-part taxon-name-part-type="genus" reg="Grammostethus">G.</tp:taxon-name-part></tp:taxon-name></italic>) c.f. <tp:taxon-name><tp:taxon-name-part taxon-name-part-type="genus" reg="Margarinotus"/><tp:taxon-name-part taxon-name-part-type="species">birmanus</tp:taxon-name-part></tp:taxon-name> (since its dorsal elytral stria IV is intermittent, see above); the couple mentioned by <xref ref-type="bibr" rid="B2">Gomy and Vienna (2013)</xref> was also examined and corresponds well to the examined syntypes.</p></tp:treatment-sec><tp:treatment-sec sec-type="Biology"><title>Biology.</title><p>No biological data available.</p></tp:treatment-sec><tp:treatment-sec sec-type="Remarks"><title>Remarks.</title><p><tp:taxon-name><tp:taxon-name-part taxon-name-part-type="genus" reg="Margarinotus">M.</tp:taxon-name-part> (<tp:taxon-name-part taxon-name-part-type="subgenus" reg="Grammostethus">Grammostethus</tp:taxon-name-part>) <tp:taxon-name-part taxon-name-part-type="species" reg="mazuri">mazuri</tp:taxon-name-part></tp:taxon-name> sp. nov. is very similar to <tp:taxon-name><tp:taxon-name-part taxon-name-part-type="genus" reg="Margarinotus">M.</tp:taxon-name-part> (<tp:taxon-name-part taxon-name-part-type="subgenus" reg="Grammostethus">G.</tp:taxon-name-part>) <tp:taxon-name-part taxon-name-part-type="species" reg="birmanus">birmanus</tp:taxon-name-part></tp:taxon-name>, including the shared translucent circle at base of tegmen. Main differences are: 1) punctures on propygidium and pygidium of <tp:taxon-name><tp:taxon-name-part taxon-name-part-type="genus" reg="Margarinotus">M.</tp:taxon-name-part> (<tp:taxon-name-part taxon-name-part-type="subgenus" reg="Grammostethus">Grammostethus</tp:taxon-name-part>) <tp:taxon-name-part taxon-name-part-type="species" reg="mazuri">mazuri</tp:taxon-name-part></tp:taxon-name> sp. nov. are significantly denser and coarser than those of <tp:taxon-name><tp:taxon-name-part taxon-name-part-type="genus" reg="Margarinotus">M.</tp:taxon-name-part> (<tp:taxon-name-part taxon-name-part-type="subgenus" reg="Grammostethus">G.</tp:taxon-name-part>) <tp:taxon-name-part taxon-name-part-type="species" reg="birmanus">birmanus</tp:taxon-name-part></tp:taxon-name>, 2) dorsal elytral striae of <tp:taxon-name><tp:taxon-name-part taxon-name-part-type="genus" reg="Margarinotus">M.</tp:taxon-name-part> (<tp:taxon-name-part taxon-name-part-type="subgenus" reg="Grammostethus">Grammostethus</tp:taxon-name-part>) <tp:taxon-name-part taxon-name-part-type="species" reg="mazuri">mazuri</tp:taxon-name-part></tp:taxon-name> sp. nov. are more impressed than those of <tp:taxon-name><tp:taxon-name-part taxon-name-part-type="genus" reg="Margarinotus">M.</tp:taxon-name-part> (<tp:taxon-name-part taxon-name-part-type="subgenus" reg="Grammostethus">G.</tp:taxon-name-part>) <tp:taxon-name-part taxon-name-part-type="species" reg="birmanus">birmanus</tp:taxon-name-part></tp:taxon-name>, 3) median armatures of aedeagi differ as well (Fig. <xref ref-type="fig" rid="F13">13</xref>).</p><fig id="F13" position="float" orientation="portrait"><object-id xmlns:xlink="http://www.w3.org/1999/xlink" content-type="doi" xlink:type="simple">10.3897/zookeys.1268.169537.figure13</object-id><object-id xmlns:xlink="http://www.w3.org/1999/xlink" content-type="arpha" xlink:type="simple">E75F2112-AD3F-5D89-8A98-8CC8E6FDB175</object-id><label>Figure 13.</label><caption><p>Apico-lateral view of adeagi and comparison of median armatures between putatively closely related species. <tp:taxon-name><tp:taxon-name-part taxon-name-part-type="genus" reg="Margarinotus">Margarinotus</tp:taxon-name-part> (<tp:taxon-name-part taxon-name-part-type="subgenus" reg="Grammostethus">Grammostethus</tp:taxon-name-part>) <tp:taxon-name-part taxon-name-part-type="species" reg="birmanus">birmanus</tp:taxon-name-part></tp:taxon-name> (<bold>A, C</bold>) <tp:taxon-name><tp:taxon-name-part taxon-name-part-type="genus" reg="Margarinotus">Margarinotus</tp:taxon-name-part> (<tp:taxon-name-part taxon-name-part-type="subgenus" reg="Grammostethus">Grammostethus</tp:taxon-name-part>) <tp:taxon-name-part taxon-name-part-type="species" reg="mazuri">mazuri</tp:taxon-name-part></tp:taxon-name> sp. nov. (<bold>B, D</bold>).</p></caption><graphic xmlns:xlink="http://www.w3.org/1999/xlink" xlink:href="zookeys-1268-249_article-169537__-g013.jpg" id="oo_1534351.jpg" position="float" orientation="portrait" xlink:type="simple"><uri content-type="original_file" xlink:type="simple">https://binary.pensoft.net/fig/1534351</uri></graphic></fig><sec sec-type="Subgenus Ptomister Houlbert &amp; Monnot, 1922" id="sec5"><title>Subgenus <italic><tp:taxon-name><tp:taxon-name-part taxon-name-part-type="genus" reg="Ptomister">Ptomister</tp:taxon-name-part></tp:taxon-name></italic> Houlbert &amp; Monnot, 1922</title></sec></tp:treatment-sec><tp:treatment-sec><!--Section generated to contain objects referenced in tp:taxon-treatment.--><fig id="F1" position="float" orientation="portrait"><object-id xmlns:xlink="http://www.w3.org/1999/xlink" content-type="doi" xlink:type="simple">10.3897/zookeys.1268.169537.figure1</object-id><object-id xmlns:xlink="http://www.w3.org/1999/xlink" content-type="arpha" xlink:type="simple">5815B023-F844-5954-A54A-6DAB020EA7DE</object-id><label>Figure 1.</label><caption><p>Map of the collecting localities.</p></caption><graphic xmlns:xlink="http://www.w3.org/1999/xlink" xlink:href="zookeys-1268-249_article-169537__-g001.jpg" id="oo_1534339.jpg" position="float" orientation="portrait" xlink:type="simple"><uri content-type="original_file" xlink:type="simple">https://binary.pensoft.net/fig/1534339</uri></graphic></fig></tp:treatment-sec><ref-list><ref id="B14"><mixed-citation xmlns:xlink="http://www.w3.org/1999/xlink" xlink:type="simple">Mazur S (1984) A world catalogue of <tp:taxon-name><tp:taxon-name-part taxon-name-part-type="family">Histeridae</tp:taxon-name-part></tp:taxon-name>. Polskie Pismo Entomologiczne, 54(3–4), 376 pp.</mixed-citation></ref><ref id="B15"><mixed-citation xmlns:xlink="http://www.w3.org/1999/xlink" xlink:type="simple">Mazur S (1997) A World Catalogue of the <tp:taxon-name><tp:taxon-name-part taxon-name-part-type="family">Histeridae</tp:taxon-name-part></tp:taxon-name>. Genus – International Journal of the Invertebrate Taxonomy, Supplement, 373 pp.</mixed-citation></ref><ref id="B16"><mixed-citation xmlns:xlink="http://www.w3.org/1999/xlink" xlink:type="simple">Mazur S (2007) On new and little known Histerids (<tp:taxon-name><tp:taxon-name-part taxon-name-part-type="order">Coleoptera</tp:taxon-name-part></tp:taxon-name>: <tp:taxon-name><tp:taxon-name-part taxon-name-part-type="family">Histeridae</tp:taxon-name-part></tp:taxon-name>) from Taiwan with additional notes on the species composition and zoogeography. Formosan Entomologist 27: 67–81.</mixed-citation></ref><ref id="B17"><mixed-citation xmlns:xlink="http://www.w3.org/1999/xlink" xlink:type="simple">Mazur S (2011) A concise catalogue of the <tp:taxon-name><tp:taxon-name-part taxon-name-part-type="family">Histeridae</tp:taxon-name-part></tp:taxon-name> (<tp:taxon-name><tp:taxon-name-part taxon-name-part-type="order">Coleoptera</tp:taxon-name-part></tp:taxon-name>). Warsaw University of Life Sciences, SGGW Press, Warsaw, 332 pp.</mixed-citation></ref><ref id="B2"><mixed-citation xmlns:xlink="http://www.w3.org/1999/xlink" xlink:type="simple">Gomy Y, Vienna P (2013) Chorologies nouvelles chez les <tp:taxon-name><tp:taxon-name-part taxon-name-part-type="family">Histeridae</tp:taxon-name-part></tp:taxon-name> (<tp:taxon-name><tp:taxon-name-part taxon-name-part-type="order">Coleoptera</tp:taxon-name-part></tp:taxon-name>). Nouvelle Revue d’Entomologie 29(3–4): 155–161.</mixed-citation></ref><ref id="B18"><mixed-citation xmlns:xlink="http://www.w3.org/1999/xlink" xlink:type="simple">Mazur S (2013) On new and little-known histerids (<tp:taxon-name><tp:taxon-name-part taxon-name-part-type="order">Coleoptera</tp:taxon-name-part></tp:taxon-name>: <tp:taxon-name><tp:taxon-name-part taxon-name-part-type="family">Histeridae</tp:taxon-name-part></tp:taxon-name>) from Laos with additional notes on species composition and zoogeography. Entomologica Basiliensia et Collectionis Frey 34: 179–206.</mixed-citation></ref><ref id="B9"><mixed-citation xmlns:xlink="http://www.w3.org/1999/xlink" xlink:type="simple">Lackner T, Mazur S, Newton AF (2015) <tp:taxon-name><tp:taxon-name-part taxon-name-part-type="family">Histeridae</tp:taxon-name-part></tp:taxon-name>. In: Löbl I, D Löbl (Eds) Catalogue of Palaearctic <tp:taxon-name><tp:taxon-name-part taxon-name-part-type="order">Coleoptera</tp:taxon-name-part></tp:taxon-name>. Vol. 2 <tp:taxon-name><tp:taxon-name-part taxon-name-part-type="superfamily">Hydrophiloidea</tp:taxon-name-part></tp:taxon-name>-<tp:taxon-name><tp:taxon-name-part taxon-name-part-type="superfamily">Staphylinoidea</tp:taxon-name-part></tp:taxon-name>. Revised and Updated Edition. Brill, Leiden &amp; Boston, 76–130.</mixed-citation></ref></ref-list></tp:taxon-treatment>
