# Supplementary material for: Two new Margarinotus Marseul, 1853 from Jiangxi, Guangxi, and Guangdong provinces (China), with an updated key to all Chinese species (Coleoptera, Histeridae, Histerinae, Histerini)
Source: Zookeys. 2026 Feb 6;1268:249–80. doi: 10.3897/zookeys.1268.169537 (PMC12905591; doi:10.3897/zookeys.1268.169537)
Supplement: XML Treatment for Margarinotus (Ptomister) deficiens [file zookeys.1268.169537-treatment4.xml]

<!DOCTYPE tp:taxon-treatment
  PUBLIC "-//TaxonX//DTD Taxonomic Treatment Publishing DTD v0 20100105//EN" "tax-treatment-NSO.dtd">
<tp:taxon-treatment xmlns:tp="http://www.plazi.org/taxpub"><tp:treatment-meta><kwd-group><label>Taxon classification</label><kwd>
                <named-content content-type="kingdom">Animalia</named-content>
              </kwd><kwd>
                <named-content content-type="order">Coleoptera</named-content>
              </kwd><kwd>
                <named-content content-type="family">Histeridae</named-content>
              </kwd></kwd-group><mixed-citation publication-type="journal"><person-group><name><surname>Zheng</surname><given-names>Jihuan</given-names></name><name><surname>Yang</surname><given-names>Haidong</given-names></name><name><surname>Lackner</surname><given-names>Tomáš</given-names></name></person-group><article-title>Two new <italic><tp:taxon-name><tp:taxon-name-part taxon-name-part-type="genus" reg="Margarinotus">Margarinotus</tp:taxon-name-part></tp:taxon-name></italic> Marseul, 1853 from Jiangxi, Guangxi, and Guangdong provinces (China), with an updated key to all Chinese species (<tp:taxon-name><tp:taxon-name-part taxon-name-part-type="order" reg="Coleoptera">Coleoptera</tp:taxon-name-part></tp:taxon-name>, <tp:taxon-name><tp:taxon-name-part taxon-name-part-type="family" reg="Histeridae">Histeridae</tp:taxon-name-part></tp:taxon-name>, <tp:taxon-name><tp:taxon-name-part taxon-name-part-type="subfamily" reg="Histerinae">Histerinae</tp:taxon-name-part></tp:taxon-name>, <tp:taxon-name><tp:taxon-name-part taxon-name-part-type="tribe" reg="Histerini">Histerini</tp:taxon-name-part></tp:taxon-name>)</article-title><source>Zookeys</source><day>06</day><month>02</month><year>2026</year><volume>1268</volume><fpage>249</fpage><lpage>280</lpage><pub-id pub-id-type="doi">10.3897/zookeys.1268.169537</pub-id></mixed-citation></tp:treatment-meta><tp:nomenclature><tp:taxon-name><object-id xmlns:xlink="http://www.w3.org/1999/xlink" content-type="arpha" xlink:type="simple">05EB030E-8E7C-5173-A27E-20C946DF9D32</object-id>
                    		<tp:taxon-name-part taxon-name-part-type="genus" reg="Margarinotus">Margarinotus</tp:taxon-name-part> (<tp:taxon-name-part taxon-name-part-type="subgenus" reg="Ptomister">Ptomister</tp:taxon-name-part>) <tp:taxon-name-part taxon-name-part-type="species" reg="deficiens">deficiens</tp:taxon-name-part>
                    	
                    		<object-id xmlns:xlink="http://www.w3.org/1999/xlink" content-type="zoobank" xlink:type="simple">https://zoobank.org/E5A644C8-05E7-4E61-9635-4EC0AD94A239</object-id>
                    	</tp:taxon-name><tp:taxon-status xmlns:xlink="http://www.w3.org/1999/xlink" xlink:type="simple">sp. nov.</tp:taxon-status><xref ref-type="fig" rid="F14">Figs 14</xref><xref ref-type="fig" rid="F15">, 15</xref><xref ref-type="fig" rid="F16">, 16</xref></tp:nomenclature><tp:treatment-sec sec-type="Type material"><title>Type material.</title><p><bold><italic>Holotype</italic></bold>: China • ♂, glued on a card, with genitalia in a separate microvial, with following labels: “广东省肇庆黑石顶,2013-X-4~6,贾凤龙 贾粤 陈冰捷 林仁超 徐伟林 采” [= China, Guangdong, Zhaoqing, Heishiding Nature Reserve. 4–6 Oct 2013. Fenglong JIA, Yue JIA, Bingjie CHEN, Renchao LIN, Weilin XU leg.] [printed], followed by: “<named-content xmlns:xlink="http://www.w3.org/1999/xlink" content-type="dwc:institutional_code" xlink:title="National Sun Yat-Sen University" xlink:href="https://scientific-collections.gbif.org/institution/00fec4bc-b0e8-4731-af5a-b85c154935fd" xlink:type="simple">SYSU</named-content> En-423481” [printed], followed by: “HOLOTYPE” [red label, printed] (<named-content xmlns:xlink="http://www.w3.org/1999/xlink" content-type="dwc:institutional_code" xlink:title="National Sun Yat-Sen University" xlink:href="https://scientific-collections.gbif.org/institution/00fec4bc-b0e8-4731-af5a-b85c154935fd" xlink:type="simple">SYSU</named-content>). <bold><italic>Paratypes</italic></bold>: China • 1 specimen, glued on a card, with genitalia in a separate microvial, with following labels: “广东省肇庆黑石顶,2013-X-4~6,贾凤龙 贾粤 陈冰捷 林仁超 徐伟林 采” [= China, Guangdong, Zhaoqing, Heishiding Nature Reserve. 4–6 Oct 2013. Fenglong JIA, Yue JIA, Bingjie CHEN, Renchao LIN, Weilin XU leg.] [printed], followed by: “<named-content xmlns:xlink="http://www.w3.org/1999/xlink" content-type="dwc:institutional_code" xlink:title="National Sun Yat-Sen University" xlink:href="https://scientific-collections.gbif.org/institution/00fec4bc-b0e8-4731-af5a-b85c154935fd" xlink:type="simple">SYSU</named-content> En-423482” [printed], followed by: “PARATYPE” [yellow label, printed] (<named-content xmlns:xlink="http://www.w3.org/1999/xlink" content-type="dwc:institutional_code" xlink:title="National Sun Yat-Sen University" xlink:href="https://scientific-collections.gbif.org/institution/00fec4bc-b0e8-4731-af5a-b85c154935fd" xlink:type="simple">SYSU</named-content>). China • 1 specimen, idem as proceeding but “<named-content xmlns:xlink="http://www.w3.org/1999/xlink" content-type="dwc:institutional_code" xlink:title="National Sun Yat-Sen University" xlink:href="https://scientific-collections.gbif.org/institution/00fec4bc-b0e8-4731-af5a-b85c154935fd" xlink:type="simple">SYSU</named-content> En-423483” (<named-content xmlns:xlink="http://www.w3.org/1999/xlink" content-type="dwc:institutional_code" xlink:title="National Sun Yat-Sen University" xlink:href="https://scientific-collections.gbif.org/institution/00fec4bc-b0e8-4731-af5a-b85c154935fd" xlink:type="simple">SYSU</named-content>). China • 1 specimen, idem as proceeding but “<named-content xmlns:xlink="http://www.w3.org/1999/xlink" content-type="dwc:institutional_code" xlink:title="National Sun Yat-Sen University" xlink:href="https://scientific-collections.gbif.org/institution/00fec4bc-b0e8-4731-af5a-b85c154935fd" xlink:type="simple">SYSU</named-content> En-423484” (<abbrev xmlns:xlink="http://www.w3.org/1999/xlink" content-type="institution" xlink:title="Institute of Zoology, Guangdong Academy of Sciences, Guangzhou, China" xlink:type="simple">GIZ</abbrev>). China • 1 specimen, idem as proceeding but “<named-content xmlns:xlink="http://www.w3.org/1999/xlink" content-type="dwc:institutional_code" xlink:title="National Sun Yat-Sen University" xlink:href="https://scientific-collections.gbif.org/institution/00fec4bc-b0e8-4731-af5a-b85c154935fd" xlink:type="simple">SYSU</named-content> En-423485” (<abbrev xmlns:xlink="http://www.w3.org/1999/xlink" content-type="institution" xlink:title="Jihuan Zheng private collection, Guangzhou, China" xlink:type="simple">CJZH</abbrev>). • Paratype, male, side-mounted on mounting card, right elytron pierced, right protarsus broken off, genitalia extracted and glued to the same card as the specimen, with following labels: “广西那坡弄化” [= Nonghua Village, Napo County, Guangxi Zhuang Autonomous Region, China] / 960m / 1998.IV.13 周海生 [= Haisheng ZHOU leg / 中科院动物所 [= Institute of Zoology, Chinese Academy of Sciences, Beijing, China] (black-framed, printed label), followed by: “Margarinotus / sp. nov. / Identified by (in Chinese): S. Mazur” (black-framed, printed-written label), followed by red, printed paratype label: “PARATYPE / <italic>Margarinotus</italic> / (<italic>Ptomister</italic>) deficiens / sp. nov. Det. J. Zheng / &amp; T. Lackner 2025” (<abbrev xmlns:xlink="http://www.w3.org/1999/xlink" content-type="institution" xlink:title="Institute of Zoology, Chinese Academy of Sciences, Beijing" xlink:type="simple">IZ-CAS</abbrev>). • Paratype, male, side-mounted on a card, right elytron pierced, torn from body and glued to the same mounting card as specimen, last two tarsomeres of left mesotarsus broken off, genitalia extracted, glued to the same mounting card as specimen, with following labels: “广西那坡弄化” [= Nonghua Village, Napo County, Guangxi Zhuang Autonomous Region, China] / 960m / 1998.IV.13 周海生 [= Haisheng ZHOU leg / 中科院动物所 [= Institute of Zoology, Chinese Academy of Sciences, Beijing, China] (black-framed, printed label), followed by red, printed paratype label. “PARATYPE / <italic>Margarinotus</italic> / (<italic>Ptomister</italic>) deficiens / sp. nov. Det. J. Zheng / &amp; T. Lackner 2025” (<abbrev xmlns:xlink="http://www.w3.org/1999/xlink" xlink:title="Tomáš Lackner private collection, Munich, Germany" xlink:type="simple">CTLA</abbrev>). • Paratype, female, side-mounted on a card, right elytron pierced, left lateral metaventral cuticular disk torn from body, glued to the same mounting card as specimen, with labels identical to male paratype, with additional red label: “PARATYPE / <italic>Margarinotus</italic> / (<italic>Ptomister</italic>) deficiens / sp. nov. Det. J. Zheng / &amp; T. Lackner 2025” (<abbrev xmlns:xlink="http://www.w3.org/1999/xlink" content-type="institution" xlink:title="Institute of Zoology, Chinese Academy of Sciences, Beijing" xlink:type="simple">IZ-CAS</abbrev>).</p></tp:treatment-sec><tp:treatment-sec sec-type="Differential diagnosis"><title>Differential diagnosis.</title><p>This species is, due to its multidentate protibia, very similar to <tp:taxon-name><tp:taxon-name-part taxon-name-part-type="genus" reg="Margarinotus">M.</tp:taxon-name-part> (<tp:taxon-name-part taxon-name-part-type="subgenus" reg="Ptomister">Ptomister</tp:taxon-name-part>) <tp:taxon-name-part taxon-name-part-type="species" reg="multidens">multidens</tp:taxon-name-part></tp:taxon-name> (Schmidt, 1889), which occurs likewise in Central and Southern China (prov. Sichuan, Fujian) and in Taiwan, Myanmar, and northern India (<xref ref-type="bibr" rid="B17">Mazur 2011</xref>). <italic><tp:taxon-name><tp:taxon-name-part taxon-name-part-type="genus" reg="Margarinotus">Margarinotus</tp:taxon-name-part></tp:taxon-name></italic> (<italic><tp:taxon-name><tp:taxon-name-part taxon-name-part-type="genus" reg="Ptomister">Pt.</tp:taxon-name-part></tp:taxon-name></italic>) <tp:taxon-name><tp:taxon-name-part taxon-name-part-type="genus" reg="Margarinotus"/><tp:taxon-name-part taxon-name-part-type="species">deficiens</tp:taxon-name-part></tp:taxon-name> sp. nov., however, is easily distinguished from it by absent frontal and supraorbital striae, and by a strongly shortened outer lateral pronotal stria, which is present as a mere apical fragment in anterior angles. The outer lateral stria of <tp:taxon-name><tp:taxon-name-part taxon-name-part-type="genus" reg="Margarinotus">M.</tp:taxon-name-part> (<tp:taxon-name-part taxon-name-part-type="subgenus" reg="Ptomister">Ptomister</tp:taxon-name-part>) <tp:taxon-name-part taxon-name-part-type="species" reg="multidens">multidens</tp:taxon-name-part></tp:taxon-name> is well impressed and complete.</p></tp:treatment-sec><tp:treatment-sec sec-type="Description"><title>Description.</title><p><bold><italic>Body length</italic></bold>: 5.42–6.31 mm (<abbrev xmlns:xlink="http://www.w3.org/1999/xlink" xlink:title="length between anterior angles of pronotum and apices of elytra" xlink:type="simple">PEL</abbrev>: average = 5.03, <italic>n</italic> = 5); width: 3.88–4.85 mm (<abbrev xmlns:xlink="http://www.w3.org/1999/xlink" xlink:title="maximal width between outer margins of elytra" xlink:type="simple">EW</abbrev>: average = 4.32, <italic>n</italic> = 5). Biometric data given in Table <xref ref-type="table" rid="T1">1</xref>. Body oval, black, shiny; body appendages dark brown.</p><p><bold><italic>Head</italic></bold>: frons (Fig. <xref ref-type="fig" rid="F14">14</xref>) flat; frontal disk microscopically punctate, almost glabrous; frontal stria absent, slightly impressed behind eyes; supraorbital and occipital striae absent. Mandibles finely and sparsely microscopically punctate; eyes flattened, visible from above; labrum almost glabrous, finely punctate.</p><fig id="F14" position="float" orientation="portrait"><object-id xmlns:xlink="http://www.w3.org/1999/xlink" content-type="doi" xlink:type="simple">10.3897/zookeys.1268.169537.figure14</object-id><object-id xmlns:xlink="http://www.w3.org/1999/xlink" content-type="arpha" xlink:type="simple">5A7D199E-ADA3-5452-A5D0-5A3ADD733E32</object-id><label>Figure 14.</label><caption><p><tp:taxon-name><tp:taxon-name-part taxon-name-part-type="genus" reg="Margarinotus">Margarinotus</tp:taxon-name-part> (<tp:taxon-name-part taxon-name-part-type="subgenus" reg="Ptomister">Ptomister</tp:taxon-name-part>) <tp:taxon-name-part taxon-name-part-type="species" reg="deficiens">deficiens</tp:taxon-name-part></tp:taxon-name> sp. nov., habitus. <bold>A</bold>. Dorsal view; <bold>B</bold>. Ventral view. Scale bar: 1.0 mm.</p></caption><graphic xmlns:xlink="http://www.w3.org/1999/xlink" xlink:href="zookeys-1268-249_article-169537__-g014.jpg" id="oo_1534352.jpg" position="float" orientation="portrait" xlink:type="simple"><uri content-type="original_file" xlink:type="simple">https://binary.pensoft.net/fig/1534352</uri></graphic></fig><p><bold><italic>Pronotum</italic></bold>: marginal pronotal stria (Fig. <xref ref-type="fig" rid="F14">14</xref>) broadly interrupted behind head, complete laterally. Inner lateral pronotal stria complete, deeply impressed, with feeble angulation behind eyes; outer lateral pronotal stria occasionally present as intermittent microscopic fragment in anterior pronotal corners. Pronotal disk almost glabrous, with scattered microscopic punctures; pronotal hypomeron glabrous.</p><p><bold><italic>Elytra</italic></bold>: elytral disk glabrous, faint microscopic punctures appear only along apices of external subhumeral stria. Elytral epipleuron densely and coarsely punctate; marginal elytral stria absent. Marginal epipleural stria complete, with coarse punctures. External subhumeral as well as dorsal elytral striae I–III complete; apical third interspersed with punctures. Dorsal elytral stria IV and V represented as short punctate apical fragments; stria IV runs slightly further basally than stria V. Sutural elytral stria abbreviated slightly from elytral apex, interspersed with punctures, present on apical third, running slightly longer than stria IV basally. Oblique humeral stria present on basal third, very fine (Fig. <xref ref-type="fig" rid="F14">14</xref>).</p><p><bold><italic>Abdomen</italic></bold>: propygidium with an indistinct depression postero-laterally, densely and deeply punctured; punctures separated by less than their diameter, intermingled with minute punctures. Punctures of pygidium similar to those on propygidium, albeit coarser and denser.</p><p><bold><italic>Prosternum</italic></bold>: prosternal lobe rounded apically, marginal stria laterally deeply impressed, antero-medially evanescent. Disk of prosternal lobe postero-laterally with large and deep punctures, disappearing antero-mediad; rest of disk with scattered fine microscopic punctation. Prosternal keel almost glabrous; carinal prosternal striae absent; laterally disk coarsely punctate; lateral prosternal striae cariniform, almost straight.</p><p><bold><italic>Mesoventrite</italic></bold>: anterior margin of mesoventrite feebly emarginate medially; marginal mesoventral stria complete and subcariniform; fragments of complimentary short stria present behind each anterior angle. Meso-metaventral suture complete, subcariniform; mesoventral disk smooth.</p><p><bold><italic>Metaventrite</italic></bold>: lateral metaventral stria bisinuate, carinate, extending obliquely and posteriorly, united with oblique stria. Post-mesocoxal stria extending along posterior margin of mesocoxa, its outer end attaining middle of metaventral-mesepimeral suture. Intercoxal disk of metaventrite finely and sparsely punctate (Fig. <xref ref-type="fig" rid="F14">14</xref>), almost smooth; lateral disk of metaventrite densely covered with large setigerous punctures on basal half, becoming sparser and smaller on apical half. Intercoxal disk of first visible abdominal sternite completely striate laterally, smooth.</p><p><bold><italic>Legs</italic></bold>: protibia with ~ 12 small denticles in two tightly-set rows on outer margin; mesotibia slightly dilated, outer margin with three different rows of denticles, of which the denticles in middle row the stoutest, densely abutting each other apically; mesotibial spur well-developed, stout, its length ~ 1.5 × as first mesotarsomere; metatibia in all aspects similar to mesotibia.</p><p><bold><italic>Male genitalia</italic></bold>: aedeagus: basal piece very short, ratio in length of parameres to basal piece ~ 1:6; tegmen short and stout, rather thick; median armature well visible from ventral view (Fig. <xref ref-type="fig" rid="F16">16</xref>). Tergites and sternites VIII–X on Fig. <xref ref-type="fig" rid="F15">15</xref>.</p><fig id="F15" position="float" orientation="portrait"><object-id xmlns:xlink="http://www.w3.org/1999/xlink" content-type="doi" xlink:type="simple">10.3897/zookeys.1268.169537.figure15</object-id><object-id xmlns:xlink="http://www.w3.org/1999/xlink" content-type="arpha" xlink:type="simple">D3E2C0AE-97EF-5700-94A6-DBAEF153A171</object-id><label>Figure 15.</label><caption><p><tp:taxon-name><tp:taxon-name-part taxon-name-part-type="genus" reg="Margarinotus">Margarinotus</tp:taxon-name-part> (<tp:taxon-name-part taxon-name-part-type="subgenus" reg="Ptomister">Ptomister</tp:taxon-name-part>) <tp:taxon-name-part taxon-name-part-type="species" reg="deficiens">deficiens</tp:taxon-name-part></tp:taxon-name> sp. nov., male terminalia. <bold>A</bold>. 8<sup>th</sup> tergite and sternite, ventral view; <bold>B</bold>. Ditto, lateral view; <bold>C</bold>. 9<sup>th</sup> and 10<sup>th</sup> tergites, lateral view; <bold>D</bold>. Ditto, dorsal view; <bold>E</bold>. 9<sup>th</sup> sternite, ventral view. Scale bar: 1.0 mm.</p></caption><graphic xmlns:xlink="http://www.w3.org/1999/xlink" xlink:href="zookeys-1268-249_article-169537__-g015.jpg" id="oo_1534353.jpg" position="float" orientation="portrait" xlink:type="simple"><uri content-type="original_file" xlink:type="simple">https://binary.pensoft.net/fig/1534353</uri></graphic></fig><fig id="F16" position="float" orientation="portrait"><object-id xmlns:xlink="http://www.w3.org/1999/xlink" content-type="doi" xlink:type="simple">10.3897/zookeys.1268.169537.figure16</object-id><object-id xmlns:xlink="http://www.w3.org/1999/xlink" content-type="arpha" xlink:type="simple">A3E77ADD-198C-586A-8086-27AD8F2D2E58</object-id><label>Figure 16.</label><caption><p><tp:taxon-name><tp:taxon-name-part taxon-name-part-type="genus" reg="Margarinotus">Margarinotus</tp:taxon-name-part> (<tp:taxon-name-part taxon-name-part-type="subgenus" reg="Ptomister">Ptomister</tp:taxon-name-part>) <tp:taxon-name-part taxon-name-part-type="species" reg="deficiens">deficiens</tp:taxon-name-part></tp:taxon-name> sp. nov., aedeagus. <bold>A</bold>. Dorsal view; <bold>B</bold>. Lateral view; <bold>C</bold>. Median armature; <bold>D</bold>. Aedeagus, ventral view. Scale bar: 1.0 mm.</p></caption><graphic xmlns:xlink="http://www.w3.org/1999/xlink" xlink:href="zookeys-1268-249_article-169537__-g016.jpg" id="oo_1534354.jpg" position="float" orientation="portrait" xlink:type="simple"><uri content-type="original_file" xlink:type="simple">https://binary.pensoft.net/fig/1534354</uri></graphic></fig></tp:treatment-sec><tp:treatment-sec sec-type="Distribution"><title>Distribution.</title><p>China (Guangdong, Guangxi Zhuang Autonomous Region).</p></tp:treatment-sec><tp:treatment-sec sec-type="Biology"><title>Biology.</title><p>Specimens were collected in rotten bananas (cf. <italic><tp:taxon-name><tp:taxon-name-part taxon-name-part-type="genus" reg="Musa">Musa</tp:taxon-name-part> <tp:taxon-name-part taxon-name-part-type="species" reg="basjoo">basjoo</tp:taxon-name-part></tp:taxon-name></italic>)​.</p></tp:treatment-sec><tp:treatment-sec sec-type="Etymology"><title>Etymology.</title><p>The specific epithet refers to the absence of frontal and supraorbital striae, a unique feature for the genus.</p></tp:treatment-sec><tp:treatment-sec sec-type="Remarks"><title>Remarks.</title><p>This newly described species represents the only known <italic><tp:taxon-name><tp:taxon-name-part taxon-name-part-type="genus" reg="Margarinotus">Margarinotus</tp:taxon-name-part></tp:taxon-name></italic> completely lacking frontal and supraorbital striae. Its outer lateral pronotal stria is rudimentary, present only as apical fragments in anterior angles.</p></tp:treatment-sec><tp:treatment-sec><!--Section generated to contain objects referenced in tp:taxon-treatment.--><table-wrap id="T1" position="float" orientation="portrait"><label>Table 1.</label><caption><p>Biometric data of the newly described <italic><tp:taxon-name><tp:taxon-name-part taxon-name-part-type="genus" reg="Margarinotus">Margarinotus</tp:taxon-name-part></tp:taxon-name></italic> species.</p></caption><table><tbody><tr><th rowspan="1" colspan="1"/><th rowspan="1" colspan="1"><tp:taxon-name><tp:taxon-name-part taxon-name-part-type="genus" reg="Margarinotus">M.</tp:taxon-name-part> (<tp:taxon-name-part taxon-name-part-type="subgenus" reg="Grammostethus">G.</tp:taxon-name-part>) <tp:taxon-name-part taxon-name-part-type="species" reg="mazuri">mazuri</tp:taxon-name-part></tp:taxon-name> (<italic>n</italic> = 11)</th><th rowspan="1" colspan="1"><tp:taxon-name><tp:taxon-name-part taxon-name-part-type="genus" reg="Margarinotus">M.</tp:taxon-name-part> (<tp:taxon-name-part taxon-name-part-type="subgenus" reg="Paralister">P.</tp:taxon-name-part>) <tp:taxon-name-part taxon-name-part-type="species" reg="deficiens">deficiens</tp:taxon-name-part></tp:taxon-name> (<italic>n</italic> = 5)</th></tr><tr><td rowspan="1" colspan="1">
                      <abbrev xmlns:xlink="http://www.w3.org/1999/xlink" xlink:title="length between anterior angles of pronotum and apices of elytra" xlink:type="simple">PEL</abbrev>
                    </td><td rowspan="1" colspan="1">4.48 (4.08–5.39)</td><td rowspan="1" colspan="1">5.92 (5.42–6.31)</td></tr><tr><td rowspan="1" colspan="1">
                      <abbrev xmlns:xlink="http://www.w3.org/1999/xlink" xlink:title="width between anterior angles of pronotum" xlink:type="simple">APW</abbrev>
                    </td><td rowspan="1" colspan="1">1.52 (1.32–1.72)</td><td rowspan="1" colspan="1">2.08 (1.98–2.14)</td></tr><tr><td rowspan="1" colspan="1">
                      <abbrev xmlns:xlink="http://www.w3.org/1999/xlink" xlink:title="width between posterior angles of pronotum" xlink:type="simple">PPW</abbrev>
                    </td><td rowspan="1" colspan="1">3.00 (2.66–3.34)</td><td rowspan="1" colspan="1">4.14 (3.95–4.46)</td></tr><tr><td rowspan="1" colspan="1">
                      <abbrev xmlns:xlink="http://www.w3.org/1999/xlink" xlink:title="length of elytron along sutural line" xlink:type="simple">EL</abbrev>
                    </td><td rowspan="1" colspan="1">2.68 (2.54–3.31)</td><td rowspan="1" colspan="1">3.54 (3.29–3.77)</td></tr><tr><td rowspan="1" colspan="1">
                      <abbrev xmlns:xlink="http://www.w3.org/1999/xlink" xlink:title="maximal width between outer margins of elytra" xlink:type="simple">EW</abbrev>
                    </td><td rowspan="1" colspan="1">3.64 (3.35–4.37)</td><td rowspan="1" colspan="1">4.82 (4.32–5.16)</td></tr><tr><td rowspan="1" colspan="1">
                      <abbrev xmlns:xlink="http://www.w3.org/1999/xlink" xlink:title="length of pronotum along mid line" xlink:type="simple">PL</abbrev>
                    </td><td rowspan="1" colspan="1">1.85 (1.59–2.31)</td><td rowspan="1" colspan="1">2.56 (2.41–2.84)</td></tr><tr><td rowspan="1" colspan="1">
                      <abbrev xmlns:xlink="http://www.w3.org/1999/xlink" xlink:title="maximal width of propygidium" xlink:type="simple">ProW</abbrev>
                    </td><td rowspan="1" colspan="1">2.37 (2.55–2.05)</td><td rowspan="1" colspan="1">2.85 (2.56–3.05)</td></tr><tr><td rowspan="1" colspan="1">
                      <abbrev xmlns:xlink="http://www.w3.org/1999/xlink" xlink:title="length of propygidium" xlink:type="simple">ProL</abbrev>
                    </td><td rowspan="1" colspan="1">1.16 (0.93–1.31)</td><td rowspan="1" colspan="1">1.19 (0.95–1.38)</td></tr><tr><td rowspan="1" colspan="1">
                      <abbrev xmlns:xlink="http://www.w3.org/1999/xlink" xlink:title="length of pygidium across median line" xlink:type="simple">PyL</abbrev>
                    </td><td rowspan="1" colspan="1">1.44 (1.29–1.56)</td><td rowspan="1" colspan="1">1.55 (1.48–1.74)</td></tr></tbody></table></table-wrap></tp:treatment-sec><ref-list><ref id="B17"><mixed-citation xmlns:xlink="http://www.w3.org/1999/xlink" xlink:type="simple">Mazur S (2011) A concise catalogue of the <tp:taxon-name><tp:taxon-name-part taxon-name-part-type="family">Histeridae</tp:taxon-name-part></tp:taxon-name> (<tp:taxon-name><tp:taxon-name-part taxon-name-part-type="order">Coleoptera</tp:taxon-name-part></tp:taxon-name>). Warsaw University of Life Sciences, SGGW Press, Warsaw, 332 pp.</mixed-citation></ref></ref-list></tp:taxon-treatment>
